# Supplementary material for: Bis(4-ferrocenylbenzoato-κO)tetra­kis(methanol-κO)cadmium(II)
Source: Acta Crystallogr Sect E Struct Rep Online. 2008 Nov 26;64(Pt 12):m1624. doi: 10.1107/S160053680803907X (PMC2959802; doi:10.1107/S160053680803907X)
Supplement: Supplementary file 2 [file e-64-m1624-Isup2.hkl]

# 
# h,k,l, Fc-squared, Fo-squared, sigma(Fo-squared) and status flag 
# 
data_I
_shelx_title '  Pbcn' 
_shelx_refln_list_code          4 
_shelx_F_calc_maximum      488.77 
_exptl_crystal_F_000      1736.00 
_reflns_d_resolution_high  0.7696 
 
loop_ 
 _symmetry_equiv_pos_as_xyz 
 'x, y, z' 
 '-x+1/2, -y+1/2, z+1/2' 
 '-x, y, -z+1/2' 
 'x+1/2, -y+1/2, -z' 
 '-x, -y, -z' 
 'x-1/2, y-1/2, -z-1/2' 
 'x, -y, z-1/2' 
 '-x-1/2, y-1/2, z' 
 
_cell_length_a     9.8989 
_cell_length_b     8.6785 
_cell_length_c    41.2275 
_cell_angle_alpha  90.000 
_cell_angle_beta   90.000 
_cell_angle_gamma  90.000 
 
_shelx_F_squared_multiplier     1.000 
 
loop_ 
 _refln_index_h 
 _refln_index_k 
 _refln_index_l 
 _refln_F_squared_calc 
 _refln_F_squared_meas 
 _refln_F_squared_sigma 
 _refln_observed_status 
   2   0   0   238892.50   194340.41  13126.07 o 
   4   0   0   125749.77   118571.63   2015.03 o 
   6   0   0    64460.79    64800.93   1114.91 o 
   8   0   0     9251.79     9182.50    186.40 o 
  10   0   0    16569.90    16429.41    461.95 o 
  12   0   0     2778.41     2844.83    152.53 o 
   1   1   0    36327.48    36255.54    503.19 o 
   3   1   0    61471.32    60972.04    736.54 o 
   5   1   0    28982.71    29743.67    368.46 o 
   7   1   0    11113.11    11124.07    152.38 o 
   9   1   0     5570.41     5769.74     95.81 o 
  11   1   0        8.86      -22.42     57.20 o 
   0   2   0     2031.75     1631.17     48.08 o 
   2   2   0      317.69      387.68     30.89 o 
   4   2   0      444.34      515.63     25.02 o 
   6   2   0      413.04      449.35     35.00 o 
   8   2   0      139.28      193.84     27.37 o 
  10   2   0       33.65        4.58     60.93 o 
  12   2   0       35.76       64.66     68.60 o 
   1   3   0     5102.65     5158.84     82.64 o 
   3   3   0    16965.46    16642.97    242.98 o 
   5   3   0    10435.92    10322.83    163.43 o 
   7   3   0     7189.42     6448.73    110.98 o 
   9   3   0      527.76      613.74     40.86 o 
  11   3   0      536.28      500.49     71.91 o 
   0   4   0     6079.58     6164.45    175.74 o 
   2   4   0    13618.81    13854.44    177.44 o 
   4   4   0       17.46       14.90     17.50 o 
   6   4   0     1155.25     1223.07     47.75 o 
   8   4   0     1143.01     1047.18     40.57 o 
  10   4   0      324.77      363.31     45.05 o 
  12   4   0      507.90      598.31     94.30 o 
   1   5   0      849.88     1100.66     41.61 o 
   3   5   0      351.39      395.00     22.46 o 
   5   5   0      848.03      832.29     43.23 o 
   7   5   0      159.25      127.63     30.19 o 
   9   5   0       27.91        6.73     34.15 o 
  11   5   0       99.81      -13.68     54.71 o 
   0   6   0     2095.56     2209.83    100.31 o 
   2   6   0     3281.29     3055.30     58.66 o 
   4   6   0      828.60      820.08     39.34 o 
   6   6   0     1028.83      985.58     43.23 o 
   8   6   0      409.98      360.96     45.39 o 
  10   6   0      518.26      395.64     48.21 o 
   1   7   0     4475.84     4161.73    132.53 o 
   3   7   0     7798.01     7665.54    117.05 o 
   5   7   0     3513.24     3402.28     79.02 o 
   7   7   0     5746.95     5293.57    162.69 o 
   9   7   0     1501.62     1377.54    167.25 o 
   0   8   0     3784.45     3630.07    148.18 o 
   2   8   0     6782.54     6430.63    122.53 o 
   4   8   0     2486.44     2466.82     68.43 o 
   6   8   0     1684.75     1937.85     84.21 o 
   8   8   0     1464.64     1521.99    109.01 o 
   1   9   0        3.25      -43.59     29.06 o 
   3   9   0       15.64       13.76     31.29 o 
   5   9   0       55.62       38.62     38.16 o 
   7   9   0       85.26       47.04     54.50 o 
   0  10   0     3054.46     2909.90    150.04 o 
   2  10   0      990.60      934.12     53.63 o 
   4  10   0      900.30     1096.86     88.39 o 
   1  11   0      989.08      921.47     55.75 o 
   1   1   1     2077.57     2130.23     24.51 o 
   2   1   1     6475.06     6758.92     72.76 o 
   3   1   1     8449.26     8950.21     87.85 o 
   4   1   1     3487.20     3654.22     39.65 o 
   5   1   1      888.04      941.10     20.60 o 
   6   1   1     5296.69     5498.84     58.63 o 
   7   1   1      455.97      530.95     18.99 o 
   8   1   1      879.72      910.45     25.25 o 
   9   1   1      318.05      389.94     22.35 o 
  10   1   1     1430.77     1457.31     51.65 o 
  11   1   1      446.12      466.90     44.20 o 
  12   1   1      868.82      811.41     67.26 o 
   0   2   1     1480.74     1739.80     33.59 o 
   1   2   1    10501.21    10970.68    103.88 o 
   2   2   1      600.52      736.97     16.64 o 
   3   2   1     1706.71     1847.75     28.44 o 
   4   2   1     2318.89     2166.31     34.99 o 
   5   2   1     3128.57     3399.27     41.46 o 
   6   2   1     3711.30     3731.20     48.67 o 
   7   2   1     1260.82     1257.13     28.25 o 
   8   2   1     2233.38     2254.35     38.05 o 
   9   2   1      523.95      550.52     33.28 o 
  10   2   1     1240.35     1353.18     52.98 o 
  11   2   1       40.29       39.95     41.62 o 
  12   2   1      385.44      333.98     81.14 o 
   1   3   1     2900.65     2564.32     30.95 o 
   2   3   1      509.05      470.41     11.67 o 
   3   3   1    30399.77    29999.19    300.97 o 
   4   3   1     1281.01     1380.85     27.76 o 
   5   3   1     9982.14     9822.31    110.80 o 
   6   3   1       81.94       89.09     15.17 o 
   7   3   1     7406.75     6914.24     97.44 o 
   8   3   1       20.85        8.28     16.86 o 
   9   3   1     5867.09     5538.46     79.70 o 
  10   3   1      114.17       86.99     29.92 o 
  11   3   1     1567.45     1663.58     78.65 o 
  12   3   1       16.01      -54.80     77.61 o 
   0   4   1    48987.52    49801.59    697.26 o 
   1   4   1     1724.20     1760.61     28.00 o 
   2   4   1     8685.21     8006.33     76.90 o 
   3   4   1     1029.34     1030.74     23.79 o 
   4   4   1    10513.27     9735.74    108.61 o 
   5   4   1      514.59      513.78     21.75 o 
   6   4   1    10704.84    10164.19    117.90 o 
   7   4   1     1210.00     1211.62     30.21 o 
   8   4   1     1772.58     1726.93     35.53 o 
   9   4   1      897.34      907.44     37.91 o 
  10   4   1     2895.76     2999.07     68.80 o 
  11   4   1      624.99      568.55     56.64 o 
  12   4   1     1158.72     1236.63    121.65 o 
   1   5   1     7949.78     7580.07     80.53 o 
   2   5   1      293.11      346.12     12.51 o 
   3   5   1     9113.58     9224.41     96.55 o 
   4   5   1      908.66      934.32     26.79 o 
   5   5   1     3564.30     3415.35     52.08 o 
   6   5   1      529.59      500.27     24.09 o 
   7   5   1     2268.01     2301.47     42.23 o 
   8   5   1      108.35      146.59     26.75 o 
   9   5   1      780.60      815.66     37.02 o 
  10   5   1      177.73      148.61     27.62 o 
  11   5   1       83.87      110.36     42.42 o 
   0   6   1       42.98       96.48     33.06 o 
   1   6   1      166.99      172.83     16.28 o 
   2   6   1      318.91      349.87     16.67 o 
   3   6   1       77.25       61.72     14.06 o 
   4   6   1       24.67       75.93     18.15 o 
   5   6   1      296.81      303.05     20.61 o 
   6   6   1      146.50      194.41     23.41 o 
   7   6   1      832.10      888.31     48.64 o 
   8   6   1        0.93       30.59     24.01 o 
   9   6   1      401.61      386.74     32.66 o 
  10   6   1       41.41       48.52     27.92 o 
   1   7   1     1485.92     1454.40     46.99 o 
   2   7   1       31.13       11.47     14.98 o 
   3   7   1     3866.17     3699.39     58.39 o 
   4   7   1     1200.26     1097.73     32.64 o 
   5   7   1      596.55      624.40     29.98 o 
   6   7   1      104.42      106.45     26.36 o 
   7   7   1     1235.18     1233.36     61.13 o 
   8   7   1      268.31      281.07     34.40 o 
   9   7   1      635.65      592.77     38.30 o 
  10   7   1      159.90      192.79     33.86 o 
   0   8   1     1652.92     1546.59     70.55 o 
   1   8   1       66.57       45.53     20.20 o 
   2   8   1     1685.85     1718.85     41.48 o 
   3   8   1        0.62      -12.51     15.75 o 
   4   8   1     2145.49     2000.56     48.25 o 
   5   8   1       35.27       66.44     26.15 o 
   6   8   1     2584.21     2491.03     91.38 o 
   7   8   1       30.69       14.32     34.78 o 
   8   8   1      775.69      879.55     60.66 o 
   9   8   1       59.86       29.98     30.78 o 
   1   9   1     1205.55     1206.03     39.14 o 
   2   9   1        0.35       -8.58     21.62 o 
   3   9   1      313.97      351.85     23.86 o 
   4   9   1       69.77       66.17     28.84 o 
   5   9   1      226.72      201.05     31.62 o 
   6   9   1       92.42       42.16     31.94 o 
   7   9   1      260.20      298.71     42.86 o 
   0  10   1      331.19      408.08     36.80 o 
   1  10   1        0.19      -32.68     21.79 o 
   2  10   1      707.04      738.77     37.20 o 
   3  10   1       16.94      -18.36     23.47 o 
   4  10   1      573.86      639.92     42.39 o 
   5  10   1        1.00        1.75     31.51 o 
   1  11   1      332.93      382.99     40.58 o 
   2  11   1        0.01        8.06     27.06 o 
   2   0   2      445.11      374.24     15.38 o 
   3   0   2     1426.24     1690.40     60.43 o 
   4   0   2    10656.53    10914.85    140.63 o 
   5   0   2      769.55      810.69     46.89 o 
   6   0   2     2260.16     2221.88     44.02 o 
   7   0   2      211.07      221.87     21.36 o 
   8   0   2       70.97       80.31     22.72 o 
   9   0   2      598.27      716.14     39.37 o 
  10   0   2      546.62      618.79     41.05 o 
  11   0   2      108.23      103.89     49.32 o 
  12   0   2     1223.51     1262.73    110.46 o 
   1   1   2     7289.66     7092.16     89.23 o 
   2   1   2    36199.96    38218.93    349.41 o 
   3   1   2    30548.73    31431.27    289.65 o 
   4   1   2      171.44      158.89     11.22 o 
   5   1   2     4189.71     4195.87     46.00 o 
   6   1   2       75.20       93.00     12.20 o 
   7   1   2     1050.65     1120.78     26.15 o 
   8   1   2      438.96      473.82     20.82 o 
   9   1   2     3634.11     3752.02     54.66 o 
  10   1   2      216.57      245.48     27.65 o 
  11   1   2      202.35      273.29     40.15 o 
  12   1   2       28.30       -8.03     54.61 o 
   0   2   2    29459.90    29850.43    416.94 o 
   1   2   2      526.99      506.48     12.46 o 
   2   2   2      125.14      216.77      9.18 o 
   3   2   2        0.72       -6.89      8.86 o 
   4   2   2    18762.58    18681.34    178.53 o 
   5   2   2     1081.89     1150.88     23.51 o 
   6   2   2     5689.88     5665.87     72.80 o 
   7   2   2      481.83      548.24     20.32 o 
   8   2   2     2549.47     2544.96     41.14 o 
   9   2   2      471.96      466.55     23.98 o 
  10   2   2     3137.30     3153.37     71.46 o 
  11   2   2      368.51      275.34     42.80 o 
  12   2   2      550.13      625.39     62.67 o 
   1   3   2     4337.17     4239.20     40.53 o 
   2   3   2       16.42       38.67      6.82 o 
   3   3   2       73.19       28.81     10.74 o 
   4   3   2     1022.63      960.24     23.72 o 
   5   3   2    11923.53    11728.61    128.87 o 
   6   3   2     1904.69     1898.49     32.87 o 
   7   3   2      290.61      319.96     20.53 o 
   8   3   2     1135.46     1171.45     30.47 o 
   9   3   2      960.09      965.08     49.94 o 
  10   3   2      529.10      564.29     40.04 o 
  11   3   2      538.77      507.58     52.80 o 
  12   3   2      194.02      202.34     51.87 o 
   0   4   2     4598.26     4305.06     75.52 o 
   1   4   2      217.86      199.27     10.93 o 
   2   4   2     8549.57     8491.81     76.02 o 
   3   4   2     2625.25     3002.19     38.82 o 
   4   4   2     2522.05     2551.81     39.84 o 
   5   4   2     1536.50     1674.85     34.37 o 
   6   4   2     2290.66     2263.86     39.66 o 
   7   4   2       14.39        3.53     15.81 o 
   8   4   2      290.51      337.89     23.46 o 
   9   4   2      118.17      123.41     21.72 o 
  10   4   2      420.09      452.91     38.60 o 
  11   4   2        5.70      -54.09     38.29 o 
  12   4   2      301.45      296.25     57.00 o 
   1   5   2    38010.92    36401.66    340.43 o 
   2   5   2      190.27      220.08     11.08 o 
   3   5   2    25995.20    25180.03    238.66 o 
   4   5   2      413.91      430.50     19.56 o 
   5   5   2    12946.23    12594.66    140.50 o 
   6   5   2       22.48       14.77     17.80 o 
   7   5   2     7261.88     7069.62     91.89 o 
   8   5   2       46.51       84.05     19.98 o 
   9   5   2     1905.55     1989.98     54.48 o 
  10   5   2      223.96      237.74     42.75 o 
  11   5   2     1558.11     1519.40     80.65 o 
   0   6   2    14038.01    13279.01    276.67 o 
   1   6   2      210.40      248.82     19.73 o 
   2   6   2    26583.90    25381.09    226.39 o 
   3   6   2       35.15       21.04     13.50 o 
   4   6   2    10490.29     9929.83    115.60 o 
   5   6   2        0.57      -24.15     16.10 o 
   6   6   2     6268.24     6213.95     91.25 o 
   7   6   2       42.89       43.13     22.02 o 
   8   6   2     3631.13     3516.33     66.84 o 
   9   6   2      395.20      331.80     30.76 o 
  10   6   2     1510.74     1461.60     52.79 o 
   1   7   2     1518.60     1365.82     39.19 o 
   2   7   2        0.13      -22.41     14.94 o 
   3   7   2     3347.74     3356.94     47.12 o 
   4   7   2       85.51       97.26     17.69 o 
   5   7   2      954.96      947.21     34.36 o 
   6   7   2        4.52      -10.07     19.98 o 
   7   7   2     1400.70     1438.47     50.28 o 
   8   7   2       54.99        3.79     26.74 o 
   9   7   2      262.01      291.24     32.99 o 
  10   7   2       19.25       -6.35     29.22 o 
   0   8   2      696.23      691.61     50.54 o 
   1   8   2       28.54       15.43     20.39 o 
   2   8   2      481.71      518.97     23.86 o 
   3   8   2      347.31      340.67     20.02 o 
   4   8   2      413.92      431.27     27.95 o 
   5   8   2      441.98      458.59     28.98 o 
   6   8   2       27.62       44.49     28.92 o 
   7   8   2      152.35      131.38     34.36 o 
   8   8   2       19.98      -24.35     30.14 o 
   9   8   2      156.92      176.78     34.53 o 
   1   9   2      205.23      201.32     22.46 o 
   2   9   2       27.86       10.84     25.35 o 
   3   9   2      159.80      207.97     22.54 o 
   4   9   2        0.80      -38.34     25.79 o 
   5   9   2      143.68      139.89     31.33 o 
   6   9   2       30.18       -1.73     29.45 o 
   7   9   2       24.18       -3.88     37.39 o 
   0  10   2      499.92      510.78     44.45 o 
   1  10   2       54.48       46.39     23.93 o 
   2  10   2      110.59      191.43     26.37 o 
   3  10   2       47.66       27.04     27.52 o 
   4  10   2        5.89       47.27     30.92 o 
   5  10   2       20.80       46.60     33.88 o 
   1  11   2       16.78       47.32     28.04 o 
   2  11   2        3.52      -26.56     26.47 o 
   1   1   3   125124.88   119073.55   1936.78 o 
   2   1   3     8063.22     8296.23     80.76 o 
   3   1   3     6427.93     5820.42     59.79 o 
   4   1   3       83.17       74.77      8.75 o 
   5   1   3    27938.43    28132.29    246.94 o 
   6   1   3      442.86      461.49     15.61 o 
   7   1   3     6873.64     6725.43     71.18 o 
   8   1   3       85.03      106.89     17.20 o 
   9   1   3     5498.34     5565.59     77.44 o 
  10   1   3        4.15        0.43     21.44 o 
  11   1   3     2391.55     2443.39     93.74 o 
  12   1   3      101.45      138.25     89.01 o 
   0   2   3    40457.68    40502.50    562.57 o 
   1   2   3     2823.55     3151.74     35.05 o 
   2   2   3    25183.58    25368.53    218.87 o 
   3   2   3     4328.57     4662.66     54.73 o 
   4   2   3    38056.17    37333.61    376.63 o 
   5   2   3       21.23       64.53     12.50 o 
   6   2   3    30251.11    30294.58    268.88 o 
   7   2   3      189.11      207.57     17.09 o 
   8   2   3    11681.80    11463.92    114.31 o 
   9   2   3      768.60      777.95     27.27 o 
  10   2   3     4377.67     4334.02     85.50 o 
  11   2   3      378.76      386.47     43.39 o 
  12   2   3     1791.49     1807.46    129.32 o 
   1   3   3     1218.93     1105.98     17.51 o 
   2   3   3     1800.25     1842.45     23.31 o 
   3   3   3      763.56      625.19     17.23 o 
   4   3   3     2529.03     2821.73     41.18 o 
   5   3   3      165.17      275.88     18.28 o 
   6   3   3       55.66       70.47     18.76 o 
   7   3   3     3304.59     3208.24     46.23 o 
   8   3   3        1.34        1.43     17.80 o 
   9   3   3     2242.63     2147.57     45.58 o 
  10   3   3        2.92       20.86     25.87 o 
  11   3   3      647.01      705.10     57.71 o 
  12   3   3       41.92       -7.35     47.03 o 
   0   4   3      190.67      201.11     17.97 o 
   1   4   3      690.68      747.51     16.27 o 
   2   4   3      823.93      892.76     16.92 o 
   3   4   3        1.88       -6.74      8.80 o 
   4   4   3      317.69      307.75     16.20 o 
   5   4   3      200.68      232.43     17.85 o 
   6   4   3      202.67      196.97     18.87 o 
   7   4   3       77.96       52.87     17.50 o 
   8   4   3      243.21      215.55     21.63 o 
   9   4   3      636.26      651.69     29.35 o 
  10   4   3      188.81      159.07     32.73 o 
  11   4   3       63.52       50.05     40.23 o 
  12   4   3      299.55      210.59    117.61 o 
   1   5   3      950.41      861.18     21.22 o 
   2   5   3      834.15      898.36     17.81 o 
   3   5   3      551.96      601.13     21.56 o 
   4   5   3      215.30      260.52     19.91 o 
   5   5   3      643.67      745.75     25.73 o 
   6   5   3       58.66       28.87     18.05 o 
   7   5   3       20.02       55.11     19.97 o 
   8   5   3        4.64       21.11     19.92 o 
   9   5   3      307.05      306.84     29.35 o 
  10   5   3        9.58        4.13     29.43 o 
  11   5   3       76.41       61.47     35.99 o 
   0   6   3     2771.41     2855.67     82.13 o 
   1   6   3       35.77       45.65     13.43 o 
   2   6   3     4438.93     4226.93     48.28 o 
   3   6   3       75.55       57.44     15.08 o 
   4   6   3     3315.37     3298.59     51.93 o 
   5   6   3      179.12      230.96     19.94 o 
   6   6   3     1100.05     1182.71     38.45 o 
   7   6   3      147.81      174.40     21.76 o 
   8   6   3     1278.08     1135.39     46.02 o 
   9   6   3        0.46      -16.74     24.01 o 
  10   6   3      105.34       81.48     34.61 o 
   1   7   3      411.75      436.71     24.56 o 
   2   7   3       21.36       -8.49     17.80 o 
   3   7   3       50.60       55.31     15.47 o 
   4   7   3      385.05      407.86     22.95 o 
   5   7   3       20.27       40.58     20.17 o 
   6   7   3      341.98      370.88     27.36 o 
   7   7   3        5.35      -28.30     27.95 o 
   8   7   3      269.33      224.98     31.57 o 
   9   7   3       25.16       58.49     27.80 o 
  10   7   3       94.73      132.90     38.60 o 
   0   8   3     2009.24     2016.86     76.35 o 
   1   8   3       16.95       26.94     20.04 o 
   2   8   3     2835.84     2678.69     45.90 o 
   3   8   3      222.25      246.01     23.76 o 
   4   8   3     1566.49     1566.86     43.97 o 
   5   8   3      149.85      156.33     24.83 o 
   6   8   3     1243.58     1265.01     48.68 o 
   7   8   3       15.32       31.24     41.53 o 
   8   8   3     1017.72      972.01     53.12 o 
   9   8   3        1.84       14.12     33.26 o 
   1   9   3     6987.50     6645.05    101.66 o 
   2   9   3      281.14      320.16     26.63 o 
   3   9   3     6378.21     6201.46     88.20 o 
   4   9   3      217.17      183.86     25.92 o 
   5   9   3     3617.79     3639.30     80.52 o 
   6   9   3       83.11       87.24     31.03 o 
   7   9   3     2176.69     2200.49     76.47 o 
   0  10   3     1711.48     1952.37     73.11 o 
   1  10   3       27.56       28.87     24.04 o 
   2  10   3     2298.53     2312.05     53.52 o 
   3  10   3       10.44      -39.07     38.10 o 
   4  10   3     1501.34     1551.95     57.79 o 
   5  10   3        6.84       11.73     32.17 o 
   1  11   3       59.92       93.62     25.96 o 
   2  11   3       16.53      -21.26     27.04 o 
   1   0   4     1129.15     1211.78     24.14 o 
   2   0   4     5783.87     5499.40     85.15 o 
   3   0   4      727.78      685.49     20.37 o 
   4   0   4    26121.21    26234.08    323.15 o 
   5   0   4     4506.51     4750.10     70.52 o 
   6   0   4     9498.58     9244.29    126.34 o 
   7   0   4      695.05      724.63     28.95 o 
   8   0   4     2301.10     2329.16     52.62 o 
   9   0   4     2456.96     2372.36     73.60 o 
  10   0   4     1367.13     1372.48     56.59 o 
  11   0   4     3049.93     2769.18    142.58 o 
  12   0   4      509.00      474.59     87.46 o 
   1   1   4    66681.74    63856.92    845.34 o 
   2   1   4     6988.25     7346.91     73.08 o 
   3   1   4    14584.19    14436.72    137.17 o 
   4   1   4     1924.69     2034.20     31.00 o 
   5   1   4    19842.96    19962.03    178.26 o 
   6   1   4      321.20      346.00     16.62 o 
   7   1   4     4508.56     4533.61     53.01 o 
   8   1   4       24.16       30.06     17.11 o 
   9   1   4     5787.33     5836.85     87.44 o 
  10   1   4       45.00       27.42     26.22 o 
  11   1   4     1961.21     2110.82     72.27 o 
  12   1   4       14.08       -7.60     51.29 o 
   0   2   4     1385.89     1711.29     49.65 o 
   1   2   4     4635.62     4771.03     46.01 o 
   2   2   4       76.42      110.18      7.24 o 
   3   2   4     2722.77     2852.16     47.81 o 
   4   2   4     4293.94     4210.62     49.55 o 
   5   2   4     3058.43     2828.63     39.26 o 
   6   2   4      286.91      248.31     15.42 o 
   7   2   4     3706.73     3797.39     48.61 o 
   8   2   4     1883.63     1948.08     38.32 o 
   9   2   4     1575.07     1497.23     43.19 o 
  10   2   4       74.84      107.34     26.15 o 
  11   2   4      972.73      974.88     67.21 o 
  12   2   4       15.60       10.87     47.11 o 
   1   3   4      360.38      434.84     12.02 o 
   2   3   4      115.93      116.11      8.24 o 
   3   3   4     8746.34     9273.37     93.31 o 
   4   3   4     6346.87     6337.33     74.23 o 
   5   3   4       36.96       76.89     21.36 o 
   6   3   4     2182.01     2113.63     37.44 o 
   7   3   4      649.94      691.69     24.04 o 
   8   3   4     1698.54     1632.62     63.19 o 
   9   3   4        6.52       18.89     22.62 o 
  10   3   4      710.70      748.98     39.68 o 
  11   3   4        3.17       14.44     30.23 o 
  12   3   4      341.34      408.60    151.49 o 
   0   4   4       62.40       39.21     15.18 o 
   1   4   4      830.79      857.45     18.21 o 
   2   4   4     5579.25     5532.67     56.27 o 
   3   4   4      241.42      242.27     11.70 o 
   4   4   4     1120.76     1211.83     27.45 o 
   5   4   4      103.67      129.06     18.20 o 
   6   4   4     1214.58     1243.64     35.74 o 
   7   4   4       15.03       13.85     18.51 o 
   8   4   4      160.76      216.41     21.39 o 
   9   4   4      193.73      150.39     22.26 o 
  10   4   4       64.51       63.20     28.69 o 
  11   4   4        0.00       45.04     31.53 o 
   1   5   4    11980.55    11955.59    119.99 o 
   2   5   4     4089.10     4216.81     52.73 o 
   3   5   4     7265.15     7207.66     78.68 o 
   4   5   4       30.04       21.59     13.95 o 
   5   5   4     1768.29     1765.06     36.18 o 
   6   5   4     1962.74     1909.89     44.44 o 
   7   5   4     2381.75     2347.81     49.95 o 
   8   5   4     1071.76      955.86     33.03 o 
   9   5   4      715.99      740.49     34.03 o 
  10   5   4      465.05      449.82     38.82 o 
  11   5   4     1095.79     1043.44     55.22 o 
   0   6   4     2765.14     2717.04    149.63 o 
   1   6   4      685.48      757.52     24.54 o 
   2   6   4     8581.82     8333.00     91.10 o 
   3   6   4      176.83      195.58     22.01 o 
   4   6   4     5105.07     4858.06     66.70 o 
   5   6   4      152.33      148.74     22.52 o 
   6   6   4     5198.82     4958.71     78.17 o 
   7   6   4      201.22      130.81     22.60 o 
   8   6   4     1910.94     1913.35     55.47 o 
   9   6   4      374.98      405.79     32.34 o 
  10   6   4      378.14      426.15     53.11 o 
   1   7   4     4980.68     4778.64     68.12 o 
   2   7   4      239.65      260.60     18.69 o 
   3   7   4     3974.48     3957.16     56.23 o 
   4   7   4      140.52      139.75     21.37 o 
   5   7   4     1650.28     1613.01     52.08 o 
   6   7   4       92.23      117.84     23.22 o 
   7   7   4     2076.86     2087.37     67.41 o 
   8   7   4       39.73       19.63     27.15 o 
   9   7   4      800.12      886.36     52.56 o 
  10   7   4       30.18      -23.37     34.86 o 
   0   8   4     1409.79     1439.90     66.81 o 
   1   8   4       86.64       66.25     21.55 o 
   2   8   4     1473.58     1428.88     35.12 o 
   3   8   4      243.95      256.74     22.55 o 
   4   8   4      364.20      437.63     33.71 o 
   5   8   4      279.72      273.86     26.30 o 
   6   8   4      860.93      859.06     42.17 o 
   7   8   4      290.68      354.00     40.82 o 
   8   8   4      374.82      408.33     70.39 o 
   9   8   4      280.03      213.68     35.03 o 
   1   9   4        2.27       52.02     23.67 o 
   2   9   4       11.92       28.33     22.24 o 
   3   9   4       92.50       98.82     22.40 o 
   4   9   4       70.06       80.16     25.15 o 
   5   9   4       18.67       19.45     27.81 o 
   6   9   4        1.23      -30.51     32.45 o 
   7   9   4      122.24      155.73     41.56 o 
   0  10   4      704.58      731.09     48.47 o 
   1  10   4       38.55       44.91     24.64 o 
   2  10   4      291.47      287.73     28.55 o 
   3  10   4       28.78      -29.09     25.74 o 
   4  10   4      375.61      363.97     38.45 o 
   5  10   4        4.20      -31.83     42.54 o 
   1  11   4      176.58      194.00     27.19 o 
   2  11   4      193.05      164.94     31.19 o 
   1   1   5    35046.71    37709.88    507.43 o 
   2   1   5     1453.38     1508.89     24.66 o 
   3   1   5      459.78      504.99     13.96 o 
   4   1   5     1687.18     1818.92     26.62 o 
   5   1   5     2047.26     2315.49     30.69 o 
   6   1   5        0.26      -11.70     10.79 o 
   7   1   5       38.48       40.82     13.90 o 
   8   1   5      279.29      313.62     22.25 o 
   9   1   5      355.26      431.59     25.02 o 
  10   1   5       84.56      100.19     37.93 o 
  11   1   5       43.35       60.76     35.79 o 
  12   1   5       72.79      119.94     54.03 o 
   0   2   5     8544.15     8109.82    120.84 o 
   1   2   5    22251.49    23120.32    214.43 o 
   2   2   5    33945.20    34387.41    294.58 o 
   3   2   5     3388.34     3860.18     40.99 o 
   4   2   5     3398.76     3488.90     43.05 o 
   5   2   5       31.91       15.98     12.96 o 
   6   2   5      139.96       84.58     14.60 o 
   7   2   5       22.03       24.20     14.70 o 
   8   2   5     2146.09     2233.30     40.90 o 
   9   2   5      579.54      606.52     31.28 o 
  10   2   5      788.39      861.57     37.17 o 
  11   2   5        1.07      -42.29     28.47 o 
  12   2   5      593.63      674.91     64.13 o 
   1   3   5    19455.64    18361.00    161.53 o 
   2   3   5     1281.75     1530.83     22.62 o 
   3   3   5    20415.89    19061.14    181.24 o 
   4   3   5       13.77        7.95     16.10 o 
   5   3   5    27443.18    27463.14    357.54 o 
   6   3   5       87.59       98.95     16.70 o 
   7   3   5     7045.71     6804.78     75.96 o 
   8   3   5        4.39       39.41     18.90 o 
   9   3   5     5204.27     5181.22     84.46 o 
  10   3   5        1.99      -25.23     22.63 o 
  11   3   5     2358.72     2315.43     65.92 o 
  12   3   5      148.59      101.01     50.53 o 
   0   4   5    72971.11    70098.24    975.86 o 
   1   4   5      186.58      135.86     11.78 o 
   2   4   5    53560.54    52415.12    450.15 o 
   3   4   5     1183.27     1271.76     21.89 o 
   4   4   5    47444.82    46704.02    466.30 o 
   5   4   5      383.89      368.60     19.59 o 
   6   4   5    20550.76    19473.69    192.68 o 
   7   4   5      111.79      181.41     24.79 o 
   8   4   5     6676.63     6596.59    139.89 o 
   9   4   5        1.72        8.78     22.21 o 
  10   4   5     3838.29     3704.94     79.83 o 
  11   4   5       43.88        7.49     33.19 o 
   1   5   5    13501.26    13024.43    129.87 o 
   2   5   5      267.88      279.83     13.05 o 
   3   5   5     8138.85     7686.66     77.00 o 
   4   5   5       17.70       12.65     14.51 o 
   5   5   5     4099.27     4075.22     58.52 o 
   6   5   5      124.31      120.08     20.76 o 
   7   5   5     2144.16     2075.17     48.01 o 
   8   5   5      249.62      233.95     23.42 o 
   9   5   5     1046.60     1061.73     36.66 o 
  10   5   5       13.64      -25.31     28.55 o 
  11   5   5      687.02      723.67     49.73 o 
   0   6   5     7218.35     7454.40    128.09 o 
   1   6   5       23.51        3.05     14.69 o 
   2   6   5     2422.58     2475.30     44.14 o 
   3   6   5       94.16      129.28     15.38 o 
   4   6   5     1002.25     1038.13     30.35 o 
   5   6   5       44.74       19.81     19.37 o 
   6   6   5     1450.49     1477.87     41.88 o 
   7   6   5        0.69      -17.38     20.84 o 
   8   6   5      711.32      690.97     33.98 o 
   9   6   5      131.62      105.58     25.78 o 
  10   6   5      501.71      514.42     43.80 o 
   1   7   5     4509.52     4435.11     65.06 o 
   2   7   5      111.13      117.06     20.25 o 
   3   7   5     7790.61     7531.10     87.25 o 
   4   7   5      481.40      495.85     27.34 o 
   5   7   5     3549.19     3424.98     62.73 o 
   6   7   5       50.00       52.74     22.06 o 
   7   7   5     3619.10     3521.29     83.69 o 
   8   7   5      107.54       83.13     27.66 o 
   9   7   5     1401.78     1370.79     51.42 o 
  10   7   5       44.02       62.38     36.57 o 
   0   8   5     2426.83     2423.35     85.77 o 
   1   8   5      197.93      260.47     24.24 o 
   2   8   5     2013.79     1918.59     39.47 o 
   3   8   5       42.24       38.71     19.10 o 
   4   8   5      820.95      860.30     34.61 o 
   5   8   5        5.92       16.55     21.52 o 
   6   8   5      704.83      726.56     38.79 o 
   7   8   5       57.13       74.57     33.17 o 
   8   8   5      418.90      486.05     40.88 o 
   1   9   5        0.83       19.67     22.49 o 
   2   9   5      180.49      191.55     25.73 o 
   3   9   5       16.26        2.82     20.87 o 
   4   9   5        0.11       10.51     22.96 o 
   5   9   5      237.67      192.32     33.07 o 
   6   9   5      120.37       95.31     36.57 o 
   7   9   5      150.58      188.49     40.10 o 
   0  10   5       24.26       37.06     33.07 o 
   1  10   5        3.36       13.10     23.72 o 
   2  10   5      109.92       94.23     25.37 o 
   3  10   5       40.20       -9.38     37.26 o 
   4  10   5       54.26       46.50     30.28 o 
   5  10   5       24.18      -33.66     35.65 o 
   1  11   5      513.42      496.56     31.50 o 
   2  11   5        5.43      -33.49     31.93 o 
   0   0   6   166459.28   121086.00   3064.09 o 
   1   0   6        4.70        8.40      8.92 o 
   2   0   6    28501.84    28897.97    512.44 o 
   3   0   6     8385.65     8731.02    112.35 o 
   4   0   6    47339.23    46413.20    563.75 o 
   5   0   6     4882.00     5263.81     76.77 o 
   6   0   6    22968.85    22793.51    287.39 o 
   7   0   6     1547.20     1612.51     41.00 o 
   8   0   6    13052.02    12955.22    207.82 o 
   9   0   6      394.87      424.60     36.29 o 
  10   0   6     5879.21     5746.87    155.78 o 
  11   0   6      258.41      244.34     46.86 o 
  12   0   6      472.22      514.38     90.15 o 
   1   1   6    60766.83    60371.18    679.30 o 
   2   1   6      115.40      134.54     10.30 o 
   3   1   6    17254.26    16864.39    158.95 o 
   4   1   6        5.83        1.83      9.27 o 
   5   1   6    25392.24    26008.89    229.13 o 
   6   1   6       28.23       29.70     11.29 o 
   7   1   6     3773.55     3793.64     47.00 o 
   8   1   6       72.77       80.51     17.68 o 
   9   1   6     3078.63     3102.92     54.81 o 
  10   1   6       32.54       55.29     24.14 o 
  11   1   6     1506.36     1520.00     54.54 o 
  12   1   6      146.61       85.34     55.35 o 
   0   2   6     4316.30     4061.02     57.28 o 
   1   2   6    25811.11    26692.75    231.26 o 
   2   2   6     8600.42     8814.66     80.10 o 
   3   2   6      413.10      382.32     11.58 o 
   4   2   6     2152.45     2017.67     30.87 o 
   5   2   6       39.60       53.37     12.77 o 
   6   2   6      148.42      264.93     15.45 o 
   7   2   6      470.67      494.77     19.71 o 
   8   2   6      765.81      836.46     27.56 o 
   9   2   6      128.29      147.29     25.17 o 
  10   2   6      114.28      172.98     39.77 o 
  11   2   6      375.69      354.10     36.67 o 
  12   2   6       65.39      154.09     59.73 o 
   1   3   6     4272.73     4286.36     44.30 o 
   2   3   6      167.46      233.88     10.10 o 
   3   3   6     7365.72     7289.75     75.48 o 
   4   3   6      585.48      618.93     18.36 o 
   5   3   6        6.77       80.52     23.48 o 
   6   3   6     1343.82     1273.82     29.89 o 
   7   3   6     1323.14     1294.50     32.89 o 
   8   3   6     1499.56     1381.30     37.46 o 
   9   3   6      362.82      387.19     28.83 o 
  10   3   6     1557.75     1565.26     47.93 o 
  11   3   6      353.32      351.10     37.69 o 
  12   3   6       59.93       50.28     47.64 o 
   0   4   6      350.26      295.54     19.79 o 
   1   4   6       39.41       32.89     10.39 o 
   2   4   6      688.37      669.66     17.52 o 
   3   4   6     4639.86     4773.53     50.76 o 
   4   4   6      523.33      650.30     18.98 o 
   5   4   6     2868.76     2901.12     42.42 o 
   6   4   6     2482.81     2349.72     44.85 o 
   7   4   6       14.96       25.79     24.57 o 
   8   4   6      725.55      731.71     29.33 o 
   9   4   6      754.53      698.17     34.37 o 
  10   4   6      174.17      194.99     30.36 o 
  11   4   6       13.19      -17.46     33.02 o 
   1   5   6        3.83       18.44     11.80 o 
   2   5   6     1797.04     1878.35     28.32 o 
   3   5   6      985.16     1020.25     21.81 o 
   4   5   6      830.54      810.78     25.14 o 
   5   5   6       84.99       91.55     20.33 o 
   6   5   6        2.57      -10.00     19.99 o 
   7   5   6      719.60      754.75     31.96 o 
   8   5   6      810.68      861.75     35.71 o 
   9   5   6      259.37      192.16     27.95 o 
  10   5   6      762.09      709.27     65.53 o 
  11   5   6      397.63      385.26     43.70 o 
   0   6   6     1683.27     1669.77     48.85 o 
   1   6   6      164.89      234.24     18.66 o 
   2   6   6     2696.24     2617.15     44.98 o 
   3   6   6      718.48      789.58     23.96 o 
   4   6   6     1181.87     1179.02     36.31 o 
   5   6   6        0.83      -28.94     19.29 o 
   6   6   6     1593.37     1522.95     42.43 o 
   7   6   6      294.77      269.27     25.59 o 
   8   6   6     1104.27     1061.78     39.59 o 
   9   6   6      143.43      198.69     27.92 o 
  10   6   6      837.07      889.40     50.97 o 
   1   7   6     2966.12     2829.31     53.01 o 
   2   7   6       10.09      -10.17     18.14 o 
   3   7   6     5731.59     5553.18     69.61 o 
   4   7   6      194.78      191.01     34.88 o 
   5   7   6      951.72     1062.71     36.29 o 
   6   7   6       47.73       70.69     26.45 o 
   7   7   6     2326.90     2302.18     54.35 o 
   8   7   6       57.67       47.47     27.32 o 
   9   7   6     1101.22     1069.66     58.56 o 
   0   8   6     2382.64     2296.42     57.12 o 
   1   8   6       66.89       59.55     22.74 o 
   2   8   6     4559.67     4318.10     57.45 o 
   3   8   6       54.83       24.11     19.58 o 
   4   8   6     3007.66     2994.51     54.81 o 
   5   8   6      327.33      332.53     28.21 o 
   6   8   6     2541.91     2404.88     63.57 o 
   7   8   6      342.87      292.19     56.46 o 
   8   8   6      702.90      743.39     70.65 o 
   1   9   6        2.53       16.52     26.46 o 
   2   9   6       26.45        0.74     19.22 o 
   3   9   6      119.62      152.59     24.95 o 
   4   9   6       90.07       67.41     36.61 o 
   5   9   6       41.09       70.55     26.04 o 
   6   9   6        2.91      -35.03     33.41 o 
   7   9   6       85.03      133.62     40.21 o 
   0  10   6      346.91      359.10     41.57 o 
   1  10   6       18.23      -21.55     21.97 o 
   2  10   6      607.00      657.82     42.65 o 
   3  10   6      494.79      456.06     34.39 o 
   4  10   6      932.43      907.16     41.03 o 
   5  10   6      187.85      141.10     41.62 o 
   1  11   6     1855.61     1842.54     49.05 o 
   2  11   6        0.84      -21.62     30.71 o 
   1   1   7    39962.78    39987.41    463.97 o 
   2   1   7     1227.85     1346.01     25.21 o 
   3   1   7    20784.74    20701.52    181.81 o 
   4   1   7    12287.92    13260.31    128.20 o 
   5   1   7    26845.38    27463.47    241.37 o 
   6   1   7     2159.99     2208.25     31.62 o 
   7   1   7     6576.01     6477.55     68.95 o 
   8   1   7     1517.02     1411.51     37.52 o 
   9   1   7     2724.98     2750.38     59.97 o 
  10   1   7     2911.36     2824.47     60.01 o 
  11   1   7     1103.47     1147.11     48.56 o 
  12   1   7      153.23      127.52     78.13 o 
   0   2   7    71209.03    72152.80    774.72 o 
   1   2   7     4915.66     4830.59     54.20 o 
   2   2   7    27188.04    26004.35    212.01 o 
   3   2   7      765.96      747.44     16.19 o 
   4   2   7    16972.71    16315.99    157.66 o 
   5   2   7     2781.77     2760.41     38.95 o 
   6   2   7    10668.07    10327.35    143.92 o 
   7   2   7     5054.15     4774.88     61.52 o 
   8   2   7     4521.45     4549.42     66.49 o 
   9   2   7      273.65      266.20     26.22 o 
  10   2   7     3892.01     4060.24     79.78 o 
  11   2   7      141.06      141.29     33.04 o 
  12   2   7     1614.08     1810.28     97.60 o 
   1   3   7    16061.22    15190.84    135.84 o 
   2   3   7       42.29       39.44      8.12 o 
   3   3   7    25637.41    25370.59    221.81 o 
   4   3   7     3048.78     3203.77     41.21 o 
   5   3   7    11634.47    12073.54    122.69 o 
   6   3   7      830.54      874.87     25.73 o 
   7   3   7     7475.28     7353.97     93.43 o 
   8   3   7      358.15      384.32     23.74 o 
   9   3   7     1977.25     1928.79     50.28 o 
  10   3   7      171.30      166.99     37.24 o 
  11   3   7      407.12      480.24     41.89 o 
  12   3   7      336.35      235.10     58.75 o 
   0   4   7     1928.49     1744.03     48.78 o 
   1   4   7      277.33      266.38     12.09 o 
   2   4   7      349.98      321.37     13.21 o 
   3   4   7     2748.32     2558.22     32.42 o 
   4   4   7      245.41      271.31     17.39 o 
   5   4   7     1615.58     1522.38     30.13 o 
   6   4   7      147.64      160.80     23.77 o 
   7   4   7      249.37      232.31     24.49 o 
   8   4   7      891.21      973.24     32.71 o 
   9   4   7      532.31      615.98     33.41 o 
  10   4   7      626.17      563.02     34.96 o 
  11   4   7      222.67      259.41     39.09 o 
   1   5   7     1213.64     1178.20     25.28 o 
   2   5   7      157.48      172.11     12.26 o 
   3   5   7      123.02      156.05     13.71 o 
   4   5   7      132.75      113.53     15.69 o 
   5   5   7     1544.16     1490.07     51.33 o 
   6   5   7      288.99      254.75     21.91 o 
   7   5   7     1256.28     1190.51     45.31 o 
   8   5   7       32.18       15.92     22.42 o 
   9   5   7      365.67      388.65     30.53 o 
  10   5   7       20.30      -13.34     30.30 o 
  11   5   7       86.82       99.65     35.80 o 
   0   6   7      477.98      533.94     30.22 o 
   1   6   7      976.37     1065.86     27.05 o 
   2   6   7      168.71      163.75     18.60 o 
   3   6   7      632.12      701.41     23.15 o 
   4   6   7       15.75       21.63     17.56 o 
   5   6   7       61.95       78.70     21.37 o 
   6   6   7       13.07       33.59     20.70 o 
   7   6   7       22.84       19.27     21.41 o 
   8   6   7      289.09      297.01     32.44 o 
   9   6   7       57.38       45.11     26.44 o 
  10   6   7      112.97      133.94     35.95 o 
   1   7   7       15.70       38.25     18.65 o 
   2   7   7      420.51      427.24     25.13 o 
   3   7   7      334.23      360.36     23.48 o 
   4   7   7        8.57       16.07     18.10 o 
   5   7   7       24.21       -4.39     20.53 o 
   6   7   7       39.24       35.17     25.62 o 
   7   7   7        0.73        8.71     23.16 o 
   8   7   7      564.63      604.03     37.84 o 
   9   7   7        1.42       21.11     36.43 o 
   0   8   7     3686.16     3549.26     83.48 o 
   1   8   7       59.26       66.38     21.14 o 
   2   8   7     2074.95     2018.52     44.66 o 
   3   8   7       67.06       82.71     20.11 o 
   4   8   7     1522.82     1485.15     39.97 o 
   5   8   7       48.98        9.59     22.71 o 
   6   8   7     1518.39     1419.73     50.12 o 
   7   8   7       81.94       33.51     27.74 o 
   8   8   7      290.49      353.15     57.23 o 
   1   9   7     4216.76     4051.93     77.54 o 
   2   9   7      125.21      132.95     20.75 o 
   3   9   7     4753.66     4547.07     72.57 o 
   4   9   7      142.66      169.15     31.98 o 
   5   9   7     2328.29     2347.09     71.95 o 
   6   9   7        6.36       -7.55     56.20 o 
   7   9   7     1931.26     1925.12     63.60 o 
   0  10   7     1451.62     1487.87     63.89 o 
   1  10   7       61.63       21.91     23.35 o 
   2  10   7     1321.05     1355.02     42.22 o 
   3  10   7       26.27       -6.59     23.16 o 
   4  10   7      864.09      892.83     44.04 o 
   5  10   7        4.76      -65.18     51.61 o 
   1  11   7      164.31      204.85     29.01 o 
   2  11   7        1.04      -22.62     24.43 o 
   0   0   8    39488.18    42042.99   1001.71 o 
   1   0   8     7593.89     7435.25    120.27 o 
   2   0   8    10083.74    10475.63    263.56 o 
   3   0   8     1274.78     1148.85     50.15 o 
   4   0   8       63.79       92.66     12.90 o 
   5   0   8      376.54      404.44     17.95 o 
   6   0   8       73.31       94.01     16.47 o 
   7   0   8      987.85     1120.07     48.07 o 
   8   0   8     1533.13     1652.55     61.06 o 
   9   0   8        2.06        2.82     28.31 o 
  10   0   8      632.84      677.05     91.91 o 
  11   0   8       39.25       65.73     43.48 o 
  12   0   8      941.52      856.95    102.38 o 
   1   1   8     1169.53     1501.55     19.02 o 
   2   1   8     2203.80     2257.85     33.60 o 
   3   1   8       90.46       62.52      7.31 o 
   4   1   8        3.91       30.92      9.68 o 
   5   1   8      556.40      523.53     15.73 o 
   6   1   8      128.14      169.87     13.11 o 
   7   1   8      242.16      193.21     19.86 o 
   8   1   8      367.97      369.87     24.39 o 
   9   1   8     1512.87     1558.44     43.45 o 
  10   1   8      535.98      544.74     40.82 o 
  11   1   8      215.88      235.91     36.10 o 
  12   1   8       12.43        4.09     49.33 o 
   0   2   8    79035.47    80136.30    957.27 o 
   1   2   8     2900.43     2918.32     36.26 o 
   2   2   8    12707.02    12422.76    119.43 o 
   3   2   8     3462.14     3750.22     39.99 o 
   4   2   8    32967.27    32248.71    300.76 o 
   5   2   8       98.21       91.84     14.22 o 
   6   2   8    11097.69    10824.05    104.87 o 
   7   2   8       93.59       83.77     16.43 o 
   8   2   8     4563.13     4533.90     74.34 o 
   9   2   8      527.33      510.19     30.59 o 
  10   2   8     4687.82     4622.86     80.37 o 
  11   2   8      104.98       70.65     31.71 o 
  12   2   8      668.73      615.85     67.46 o 
   1   3   8    18321.32    17714.54    157.03 o 
   2   3   8     1568.83     1800.12     25.66 o 
   3   3   8     7829.01     7009.64     67.85 o 
   4   3   8     1626.37     1664.22     25.70 o 
   5   3   8    18707.66    18222.78    177.63 o 
   6   3   8       47.00       69.58     16.26 o 
   7   3   8     2881.20     2938.72     51.38 o 
   8   3   8      406.37      376.01     24.33 o 
   9   3   8     1229.49     1300.88     42.77 o 
  10   3   8        2.81      -35.26     33.41 o 
  11   3   8      383.83      482.26     57.88 o 
  12   3   8      143.70       84.97     67.15 o 
   0   4   8     2947.73     2717.24     42.87 o 
   1   4   8      254.48      318.18     12.81 o 
   2   4   8     3100.17     3164.38     40.16 o 
   3   4   8        8.27       37.31      9.76 o 
   4   4   8     3991.43     3976.30     49.07 o 
   5   4   8      667.05      606.10     20.45 o 
   6   4   8     3735.87     3578.72     56.08 o 
   7   4   8      822.90      816.02     36.59 o 
   8   4   8      565.70      639.86     28.16 o 
   9   4   8      272.74      293.04     28.79 o 
  10   4   8      403.28      427.44     32.50 o 
  11   4   8      117.05      107.49     49.08 o 
   1   5   8    28920.52    28613.34    269.96 o 
   2   5   8     2193.04     2192.92     44.94 o 
   3   5   8    32925.30    32055.77    281.78 o 
   4   5   8        1.59      -13.13     12.53 o 
   5   5   8     9106.99     9075.70    118.11 o 
   6   5   8     3344.73     3125.08     52.84 o 
   7   5   8     9472.49     8938.38    121.82 o 
   8   5   8      101.36      112.28     31.42 o 
   9   5   8     4085.70     3795.44     80.37 o 
  10   5   8       18.55      -15.19     25.99 o 
  11   5   8     1443.75     1326.12     62.10 o 
   0   6   8    14311.28    14090.67    153.86 o 
   1   6   8        1.19       -4.37     13.57 o 
   2   6   8    15652.60    15086.07    164.36 o 
   3   6   8       38.23       40.71     15.43 o 
   4   6   8     8879.68     8756.54    105.12 o 
   5   6   8       37.93       30.26     20.49 o 
   6   6   8    10013.06     9446.42    139.34 o 
   7   6   8       34.56       18.76     21.95 o 
   8   6   8     3426.05     3369.79     66.72 o 
   9   6   8      110.71      114.64     26.54 o 
  10   6   8     2100.43     2098.67     70.93 o 
   1   7   8      912.14      937.00     30.89 o 
   2   7   8        0.47        0.70     18.45 o 
   3   7   8     1835.59     1913.43     61.75 o 
   4   7   8        8.61       24.63     18.77 o 
   5   7   8      560.24      519.06     29.48 o 
   6   7   8       29.68        3.34     23.69 o 
   7   7   8      413.75      495.88     31.11 o 
   8   7   8        0.36      -13.67     24.01 o 
   9   7   8       83.67       57.15     37.13 o 
   0   8   8       20.29        9.02     28.70 o 
   1   8   8      477.52      476.63     26.03 o 
   2   8   8      164.22      173.46     24.84 o 
   3   8   8        7.96       -4.10     21.63 o 
   4   8   8      369.47      375.70     26.12 o 
   5   8   8       93.18      117.61     24.62 o 
   6   8   8       48.10      -11.24     25.55 o 
   7   8   8        5.66      -14.13     24.05 o 
   8   8   8        8.46       48.03     31.12 o 
   1   9   8      342.81      396.90     33.41 o 
   2   9   8        6.23       -9.25     18.08 o 
   3   9   8        0.80       36.67     21.94 o 
   4   9   8        4.97       22.71     23.16 o 
   5   9   8       14.33       42.41     28.60 o 
   6   9   8        0.51      -49.29     32.86 o 
   7   9   8        5.77       12.21     32.22 o 
   0  10   8      104.00      138.87     58.22 o 
   1  10   8      157.11      168.29     26.72 o 
   2  10   8      539.64      556.44     35.16 o 
   3  10   8       14.43       -8.33     23.00 o 
   4  10   8        0.90      -17.58     35.21 o 
   5  10   8        0.43      -26.06     38.22 o 
   1  11   8      199.53      209.19     28.30 o 
   2  11   8       62.03       40.77     31.77 o 
   1   1   9     6747.65     6617.79     62.91 o 
   2   1   9     2010.70     2217.52     30.86 o 
   3   1   9    12337.71    11953.18    116.48 o 
   4   1   9     1866.43     2090.53     32.17 o 
   5   1   9     4860.85     4816.50     50.95 o 
   6   1   9     2003.96     2068.89     30.49 o 
   7   1   9     4672.02     4656.57     58.87 o 
   8   1   9     1057.72     1098.40     33.42 o 
   9   1   9     2722.54     2714.23     55.97 o 
  10   1   9      777.57      807.87     36.82 o 
  11   1   9      229.73      326.91     35.80 o 
  12   1   9      601.95      669.98    140.30 o 
   0   2   9    55760.72    55430.76    548.97 o 
   1   2   9     4095.50     4066.93     45.36 o 
   2   2   9    22547.11    21768.19    212.47 o 
   3   2   9     2095.75     2219.68     28.93 o 
   4   2   9    10335.15     9975.79     94.66 o 
   5   2   9     1107.84     1153.35     24.70 o 
   6   2   9     5472.14     5429.42     64.12 o 
   7   2   9      403.72      430.87     22.73 o 
   8   2   9      988.70     1036.18     37.19 o 
   9   2   9      379.25      402.77     28.98 o 
  10   2   9     1306.41     1392.37     45.71 o 
  11   2   9      195.04      169.00     37.39 o 
  12   2   9      951.51     1017.71     61.06 o 
   1   3   9    44187.43    43259.05    399.13 o 
   2   3   9     2092.61     2149.10     29.21 o 
   3   3   9    25373.26    24548.20    203.30 o 
   4   3   9       19.54        5.05      9.85 o 
   5   3   9     8606.80     8431.18     90.07 o 
   6   3   9      201.42      229.74     19.65 o 
   7   3   9     5921.55     5806.31     86.55 o 
   8   3   9      281.10      283.24     26.24 o 
   9   3   9     3830.32     3759.87     70.61 o 
  10   3   9        3.43      -24.82     24.38 o 
  11   3   9     1387.36     1506.65     81.78 o 
  12   3   9       22.74      -31.21     38.14 o 
   0   4   9     5909.56     5649.27     82.16 o 
   1   4   9      357.53      403.07     14.05 o 
   2   4   9     7030.90     6891.79     79.99 o 
   3   4   9      125.35      163.92     11.02 o 
   4   4   9    10090.18     9880.75     95.84 o 
   5   4   9      847.83      861.22     27.49 o 
   6   4   9     5767.66     5543.28     82.45 o 
   7   4   9     1110.71     1208.37     38.42 o 
   8   4   9     1430.52     1446.39     43.90 o 
   9   4   9     1985.87     1832.88     50.12 o 
  10   4   9      984.97     1022.56     41.50 o 
  11   4   9      330.26      299.34     51.60 o 
   1   5   9       18.20       39.94     10.85 o 
   2   5   9       56.74       47.53     13.21 o 
   3   5   9     1277.93     1372.62     27.27 o 
   4   5   9      479.59      512.34     21.74 o 
   5   5   9      309.14      383.87     23.18 o 
   6   5   9      357.65      308.08     25.19 o 
   7   5   9       13.19       26.40     21.67 o 
   8   5   9       18.22       12.20     22.53 o 
   9   5   9      313.54      316.32     30.38 o 
  10   5   9      155.87      101.03     28.16 o 
  11   5   9      199.67      202.59     40.04 o 
   0   6   9        6.00        4.56     15.55 o 
   1   6   9        1.11        4.76     14.09 o 
   2   6   9       42.28       70.95     23.14 o 
   3   6   9      956.99     1006.33     30.58 o 
   4   6   9        9.79       35.53     18.43 o 
   5   6   9     1070.39      945.90     47.25 o 
   6   6   9       75.99       72.34     33.00 o 
   7   6   9      525.49      477.16     29.30 o 
   8   6   9       37.40       46.07     24.27 o 
   9   6   9      412.79      423.40     32.59 o 
  10   6   9       58.87       98.99     32.75 o 
   1   7   9     1844.93     1950.87     41.61 o 
   2   7   9      267.82      263.59     22.04 o 
   3   7   9      433.98      493.62     24.70 o 
   4   7   9      885.83      916.16     30.55 o 
   5   7   9        0.81      -14.11     22.65 o 
   6   7   9      974.39      972.81     36.83 o 
   7   7   9      159.74      187.18     26.89 o 
   8   7   9      939.96      938.62     39.56 o 
   9   7   9      468.00      436.87     59.79 o 
   0   8   9     2386.77     2491.21     69.55 o 
   1   8   9        4.32      -18.82     18.03 o 
   2   8   9     2276.41     2252.31     46.89 o 
   3   8   9       92.19      121.05     23.57 o 
   4   8   9     1177.92     1213.16     37.38 o 
   5   8   9      193.41      192.03     29.05 o 
   6   8   9     1106.99     1177.57     48.14 o 
   7   8   9       97.88       79.25     25.54 o 
   8   8   9      714.26      720.90     43.35 o 
   1   9   9      709.01      741.25     33.05 o 
   2   9   9       23.88       31.35     18.70 o 
   3   9   9     2367.56     2374.43     51.01 o 
   4   9   9      110.79       73.43     23.11 o 
   5   9   9     1125.22     1174.74     49.24 o 
   6   9   9      290.45      277.46     40.44 o 
   7   9   9     1197.93     1222.71     53.88 o 
   0  10   9     2276.85     2194.71     74.33 o 
   1  10   9       31.41        3.53     23.43 o 
   2  10   9     1263.01     1283.44     45.46 o 
   3  10   9       13.70       26.45     24.21 o 
   4  10   9      698.93      724.58     44.72 o 
   5  10   9       16.98       38.43     33.11 o 
   1  11   9       77.55      164.65     28.17 o 
   0   0  10   100157.29    91229.85   1290.69 o 
   1   0  10      195.81       65.60     15.58 o 
   2   0  10    27111.17    25759.67    416.53 o 
   3   0  10      439.62      401.12     20.50 o 
   4   0  10    74825.56    71843.37   1871.25 o 
   5   0  10      105.22      128.74     14.20 o 
   6   0  10    41164.08    40729.02    515.10 o 
   7   0  10      189.19      275.16     45.80 o 
   8   0  10    10995.18    10527.98    195.34 o 
   9   0  10      369.32      365.29     60.41 o 
  10   0  10     6457.91     6405.68    157.32 o 
  11   0  10      242.08      266.45     47.32 o 
  12   0  10     1890.35     2117.20    143.83 o 
   1   1  10    25839.65    25699.90    190.37 o 
   2   1  10     1487.45     1575.96     23.71 o 
   3   1  10    14592.03    14196.99    137.09 o 
   4   1  10     1072.09     1305.37     21.74 o 
   5   1  10    14398.24    14429.32    140.60 o 
   6   1  10       26.42       44.77     11.55 o 
   7   1  10     6049.73     5918.70     77.42 o 
   8   1  10      214.80      193.56     24.09 o 
   9   1  10     6959.79     7023.29    119.52 o 
  10   1  10       92.71      172.33     35.12 o 
  11   1  10     1938.54     2146.02     68.83 o 
  12   1  10       14.86       52.08     41.83 o 
   0   2  10     4786.15     4965.83     61.70 o 
   1   2  10     7374.01     7740.46     61.39 o 
   2   2  10       81.79       67.81      8.35 o 
   3   2  10     1807.40     1727.30     23.31 o 
   4   2  10       28.13       30.26     10.36 o 
   5   2  10     1947.98     2109.05     34.75 o 
   6   2  10        1.61       26.03     20.16 o 
   7   2  10      106.15      153.23     19.50 o 
   8   2  10       47.30       59.81     22.25 o 
   9   2  10      654.94      708.18     33.34 o 
  10   2  10       39.66       20.75     25.05 o 
  11   2  10      207.50      207.52     35.82 o 
  12   2  10       16.96       10.17     40.91 o 
   1   3  10     5159.39     5234.08     55.42 o 
   2   3  10       70.98       66.86     11.68 o 
   3   3  10     2918.85     2795.51     31.29 o 
   4   3  10      270.23      396.82     13.65 o 
   5   3  10     4620.51     4454.58     54.66 o 
   6   3  10      271.96      300.44     25.56 o 
   7   3  10      902.22      965.24     35.00 o 
   8   3  10     1134.38     1194.16     47.50 o 
   9   3  10       82.25      126.77     29.01 o 
  10   3  10        2.36      -27.45     24.95 o 
  11   3  10      706.90      755.69     40.42 o 
  12   3  10      128.34      105.67     42.66 o 
   0   4  10     1426.17     1406.18     34.22 o 
   1   4  10     1504.90     1546.54     24.78 o 
   2   4  10    10015.12    10441.27    114.53 o 
   3   4  10      876.09      988.48     19.94 o 
   4   4  10     3631.07     3512.23     46.96 o 
   5   4  10      262.51      249.25     18.81 o 
   6   4  10     2427.74     2381.08     49.43 o 
   7   4  10      353.84      381.12     27.32 o 
   8   4  10      945.23      957.66     37.28 o 
   9   4  10       19.34       42.21     24.51 o 
  10   4  10      438.63      407.18     35.65 o 
  11   4  10       24.82      -15.15     39.96 o 
   1   5  10     1967.27     2145.17     34.44 o 
   2   5  10     2214.06     2221.40     38.03 o 
   3   5  10      118.13      147.48     18.06 o 
   4   5  10      720.32      710.32     22.84 o 
   5   5  10      113.39      124.05     20.03 o 
   6   5  10      139.66      185.19     23.32 o 
   7   5  10     1217.27     1163.33     37.73 o 
   8   5  10       13.41       -2.19     26.14 o 
   9   5  10      182.05      201.15     28.49 o 
  10   5  10      151.79      142.69     28.49 o 
  11   5  10      199.66      205.66     39.30 o 
   0   6  10      745.76      811.77     28.29 o 
   1   6  10        4.05       -1.90     14.28 o 
   2   6  10     1115.72     1115.22     33.49 o 
   3   6  10      105.67      119.65     18.74 o 
   4   6  10      359.09      368.46     25.65 o 
   5   6  10       11.47       14.15     21.37 o 
   6   6  10      579.79      452.57     27.77 o 
   7   6  10       54.38      109.35     27.78 o 
   8   6  10      295.06      344.82     29.48 o 
   9   6  10      122.78      131.32     35.74 o 
  10   6  10      232.32      246.82     36.57 o 
   1   7  10     9279.25     8916.12    108.68 o 
   2   7  10      453.00      445.39     27.08 o 
   3   7  10     5861.95     5587.55     90.51 o 
   4   7  10       10.09      -12.27     17.86 o 
   5   7  10     3528.99     3460.87     84.71 o 
   6   7  10        3.23       -4.53     21.49 o 
   7   7  10     3605.66     3433.70     68.42 o 
   8   7  10      184.68      131.91     27.78 o 
   9   7  10     1494.54     1364.00     65.06 o 
   0   8  10     3279.34     3269.19     80.96 o 
   1   8  10      647.38      654.85     24.78 o 
   2   8  10     6464.44     6291.23     95.31 o 
   3   8  10       37.35       39.81     19.22 o 
   4   8  10     3912.88     3951.53     64.62 o 
   5   8  10       65.99       46.34     25.60 o 
   6   8  10     2791.64     2763.05     93.51 o 
   7   8  10      127.01       92.63     27.85 o 
   8   8  10     1543.45     1594.35     57.09 o 
   1   9  10     1654.95     1588.63     73.03 o 
   2   9  10      583.17      565.86     52.69 o 
   3   9  10      380.53      436.86     28.08 o 
   4   9  10      137.67      142.86     24.77 o 
   5   9  10       60.04       77.23     36.40 o 
   6   9  10        0.60      -31.08     27.74 o 
   7   9  10       90.37       99.43     34.37 o 
   0  10  10     1290.05     1402.76     61.52 o 
   1  10  10       11.32      -18.09     22.68 o 
   2  10  10      880.36      936.94     34.34 o 
   3  10  10       14.16       29.08     24.16 o 
   4  10  10      792.82      773.45     46.02 o 
   5  10  10       13.05       48.50     32.67 o 
   1  11  10     1188.02     1282.36     39.80 o 
   1   1  11     4189.46     4688.52     41.07 o 
   2   1  11     1121.66     1106.67     19.31 o 
   3   1  11      773.63      759.47     16.67 o 
   4   1  11     5645.44     6124.54     70.97 o 
   5   1  11     4463.89     4854.02     54.93 o 
   6   1  11     2260.21     2255.56     36.01 o 
   7   1  11      148.26      195.29     19.27 o 
   8   1  11      886.99      906.05     42.73 o 
   9   1  11       60.83      100.39     33.96 o 
  10   1  11      775.89      798.70     41.97 o 
  11   1  11        0.53       10.25     31.73 o 
  12   1  11      188.00      193.45     45.01 o 
   0   2  11     5621.16     5485.30     61.24 o 
   1   2  11     1517.88     1570.63     17.68 o 
   2   2  11     3688.46     3346.39     36.18 o 
   3   2  11      981.54     1053.75     20.64 o 
   4   2  11     1306.27     1377.84     23.08 o 
   5   2  11       15.59       -9.00     11.76 o 
   6   2  11     1699.22     1606.38     37.82 o 
   7   2  11      291.65      284.26     24.41 o 
   8   2  11     1128.84     1174.19     39.54 o 
   9   2  11      449.87      489.08     35.56 o 
  10   2  11      142.01      199.32     28.93 o 
  11   2  11      293.59      354.21     39.78 o 
  12   2  11      124.73      201.37     46.78 o 
   1   3  11    61908.02    61916.25    533.30 o 
   2   3  11      198.80      207.13     10.40 o 
   3   3  11    26039.25    25518.33    210.99 o 
   4   3  11      692.98      738.46     17.72 o 
   5   3  11    14887.92    14498.75    156.60 o 
   6   3  11      263.35      254.01     21.39 o 
   7   3  11     3806.48     3693.20     65.11 o 
   8   3  11        4.29       44.19     22.71 o 
   9   3  11     3613.43     3630.88     69.47 o 
  10   3  11       13.34        2.52     25.00 o 
  11   3  11     1601.93     1552.87     77.62 o 
  12   3  11       20.67       87.79     57.37 o 
   0   4  11    40318.20    39930.29    438.44 o 
   1   4  11      786.64      899.63     21.40 o 
   2   4  11    44312.92    44145.34    442.28 o 
   3   4  11      169.02      182.25     11.40 o 
   4   4  11    32190.00    30897.91    292.66 o 
   5   4  11       24.16       17.83     14.11 o 
   6   4  11    18350.45    17767.97    212.65 o 
   7   4  11     1361.53     1438.49     58.42 o 
   8   4  11     9485.04     9267.49    145.04 o 
   9   4  11      315.81      303.07     33.64 o 
  10   4  11     2341.44     2265.30     57.82 o 
  11   4  11      260.34      338.90     33.47 o 
   1   5  11     3284.25     3409.87     42.60 o 
   2   5  11        3.15        3.37     13.49 o 
   3   5  11      547.92      534.56     19.25 o 
   4   5  11      151.59      173.21     22.31 o 
   5   5  11      567.06      705.78     26.91 o 
   6   5  11      167.17      153.19     22.72 o 
   7   5  11     1042.54     1193.79     39.49 o 
   8   5  11       40.63       89.38     29.00 o 
   9   5  11      785.03      843.60     38.52 o 
  10   5  11       79.17       32.04     27.41 o 
  11   5  11      479.69      492.71     48.43 o 
   0   6  11      620.25      537.41     26.92 o 
   1   6  11       88.42       85.06     16.07 o 
   2   6  11     3032.24     2929.05     47.93 o 
   3   6  11       16.70       17.37     24.93 o 
   4   6  11      411.24      443.36     23.71 o 
   5   6  11      391.89      380.70     25.75 o 
   6   6  11       40.77       36.60     24.45 o 
   7   6  11      606.24      511.37     30.23 o 
   8   6  11      805.52      824.31     41.56 o 
   9   6  11        4.01       33.61     30.28 o 
  10   6  11       40.14       28.42     32.49 o 
   1   7  11     5620.00     5378.35     75.16 o 
   2   7  11      208.36      183.56     23.43 o 
   3   7  11     3997.28     3845.37     59.62 o 
   4   7  11      118.44       93.09     23.70 o 
   5   7  11     3793.16     3698.44     75.36 o 
   6   7  11       92.40       93.09     33.58 o 
   7   7  11     1438.86     1344.97     55.83 o 
   8   7  11       82.17       12.72     27.78 o 
   9   7  11      191.17      184.74     36.11 o 
   0   8  11     1398.40     1397.82     71.67 o 
   1   8  11       32.97       28.47     18.51 o 
   2   8  11     1254.02     1267.78     40.75 o 
   3   8  11      101.53       76.83     22.68 o 
   4   8  11     1048.08     1072.22     35.34 o 
   5   8  11      112.49       98.49     28.33 o 
   6   8  11      677.59      821.30     49.99 o 
   7   8  11       36.22      -32.37     24.36 o 
   8   8  11      352.56      438.09     45.64 o 
   1   9  11      194.91      165.35     25.81 o 
   2   9  11       82.99      125.82     28.52 o 
   3   9  11        9.68       31.25     22.51 o 
   4   9  11       74.70      114.32     29.77 o 
   5   9  11      208.69      220.48     33.83 o 
   6   9  11       31.54       23.99     25.30 o 
   7   9  11      147.33       96.02     34.22 o 
   0  10  11       27.73       41.27     36.12 o 
   1  10  11       67.91       82.84     25.25 o 
   2  10  11      507.81      618.45     32.94 o 
   3  10  11        3.42      -15.63     23.97 o 
   4  10  11      409.10      523.86     46.22 o 
   5  10  11        2.53      -20.60     31.86 o 
   1  11  11      378.70      395.87     35.34 o 
   0   0  12     1704.08     2053.59     50.37 o 
   1   0  12      828.97      753.95     16.17 o 
   2   0  12      541.00      535.02     23.53 o 
   3   0  12      732.32      648.26     26.72 o 
   4   0  12     1484.18     1217.44     50.19 o 
   5   0  12       41.29       13.51     12.01 o 
   6   0  12      644.98      644.94     32.15 o 
   7   0  12     3079.51     3172.53     71.04 o 
   8   0  12     5624.38     5675.30    139.79 o 
   9   0  12     2711.91     2709.23     92.31 o 
  10   0  12     1663.92     1559.59     76.47 o 
  11   0  12      906.15      902.66     66.14 o 
  12   0  12      873.12      939.25     98.54 o 
   1   1  12    16486.00    16793.12    133.37 o 
   2   1  12      927.38     1005.98     20.18 o 
   3   1  12    14731.83    15260.50    159.83 o 
   4   1  12     5306.58     6137.23     80.65 o 
   5   1  12    16434.08    17162.61    180.50 o 
   6   1  12      437.69      528.69     18.33 o 
   7   1  12     3936.86     3845.95     79.34 o 
   8   1  12      247.43      222.53     25.42 o 
   9   1  12     3498.81     3546.07     76.05 o 
  10   1  12       91.08       50.93     31.90 o 
  11   1  12     1306.37     1368.84     54.53 o 
  12   1  12      165.75      120.31     37.72 o 
   0   2  12    41645.85    41754.19    419.32 o 
   1   2  12     2015.62     2256.42     22.70 o 
   2   2  12     6247.10     6295.29     61.12 o 
   3   2  12      353.91      332.64     12.86 o 
   4   2  12    12309.06    12139.62    121.81 o 
   5   2  12     1636.63     1669.68     30.64 o 
   6   2  12     5552.71     5397.68     78.14 o 
   7   2  12      767.46      759.00     32.07 o 
   8   2  12      766.02      873.50     34.96 o 
   9   2  12      476.40      504.34     31.34 o 
  10   2  12     1202.39     1323.11     51.35 o 
  11   2  12      631.11      633.19     43.53 o 
  12   2  12      587.38      605.07     65.91 o 
   1   3  12     4336.04     4365.15     43.41 o 
   2   3  12      993.06     1005.13     18.96 o 
   3   3  12     7515.56     7609.02     69.22 o 
   4   3  12     4269.24     4146.06     46.24 o 
   5   3  12      915.03      956.77     28.35 o 
   6   3  12     2235.87     2177.40     46.41 o 
   7   3  12      131.55      125.84     28.28 o 
   8   3  12      781.37      731.92     33.34 o 
   9   3  12      656.06      721.76     35.24 o 
  10   3  12     1201.14     1177.46     43.85 o 
  11   3  12        8.53       80.71     34.03 o 
  12   3  12      136.78      195.76     59.97 o 
   0   4  12     2600.44     2878.17     45.64 o 
   1   4  12      163.84      167.12     11.02 o 
   2   4  12     7853.95     8174.30     93.50 o 
   3   4  12      136.88      204.46     11.17 o 
   4   4  12      273.52      289.42     16.46 o 
   5   4  12       93.74      116.70     18.26 o 
   6   4  12      573.30      603.45     44.50 o 
   7   4  12      166.66      172.72     22.31 o 
   8   4  12     2558.75     2532.75     64.75 o 
   9   4  12       80.03      118.01     26.19 o 
  10   4  12      739.54      705.39     46.26 o 
  11   4  12        0.26      -41.69     27.79 o 
   1   5  12     8634.92     8309.62     84.03 o 
   2   5  12        0.42       -9.36     13.63 o 
   3   5  12     8450.34     7964.54     80.89 o 
   4   5  12     2853.76     2772.08     39.12 o 
   5   5  12    11929.19    11465.52    132.60 o 
   6   5  12       22.39       56.83     20.90 o 
   7   5  12     6744.21     6350.54    121.30 o 
   8   5  12      419.77      495.59     37.20 o 
   9   5  12     1894.13     1880.71     52.75 o 
  10   5  12      181.39      190.71     30.62 o 
  11   5  12     1202.10     1248.88     49.10 o 
   0   6  12     2738.82     2571.47     55.21 o 
   1   6  12      377.52      426.17     19.09 o 
   2   6  12     7308.27     7126.35     88.77 o 
   3   6  12      233.88      224.07     20.98 o 
   4   6  12     3334.92     3263.50     53.19 o 
   5   6  12        1.04      -10.33     20.69 o 
   6   6  12     1371.78     1428.45     42.30 o 
   7   6  12      301.42      341.25     28.12 o 
   8   6  12     2813.49     2603.84     68.15 o 
   9   6  12      449.97      425.81     37.95 o 
  10   6  12     1447.15     1352.10     50.46 o 
   1   7  12     2694.73     2661.12     48.08 o 
   2   7  12      161.77      160.57     22.59 o 
   3   7  12     1068.71     1021.34     31.71 o 
   4   7  12       20.51       -2.49     20.07 o 
   5   7  12     1066.43     1081.82     43.64 o 
   6   7  12        2.03       32.70     22.95 o 
   7   7  12      677.50      669.02     42.28 o 
   8   7  12       33.59       33.11     28.02 o 
   9   7  12      353.58      429.80     41.23 o 
   0   8  12      945.68     1042.79     48.09 o 
   1   8  12        7.68      -23.03     17.47 o 
   2   8  12      211.68      191.40     25.06 o 
   3   8  12      123.76      112.13     21.76 o 
   4   8  12      360.15      337.04     25.55 o 
   5   8  12      110.27       78.23     28.09 o 
   6   8  12       94.24      119.96     34.34 o 
   7   8  12      686.97      694.17     51.20 o 
   8   8  12       58.07      135.83     34.00 o 
   1   9  12      111.32      107.78     26.28 o 
   2   9  12      119.12       98.69     23.16 o 
   3   9  12        0.05       32.96     21.94 o 
   4   9  12        2.96      -21.50     24.77 o 
   5   9  12       29.25       67.39     30.30 o 
   6   9  12        1.54      -22.97     25.51 o 
   7   9  12       31.36       38.69     29.99 o 
   0  10  12      218.52      226.89     40.49 o 
   1  10  12        1.28      -35.90     23.93 o 
   2  10  12      243.61      330.61     29.57 o 
   3  10  12       90.67       54.00     25.81 o 
   4  10  12       70.02       54.81     32.80 o 
   5  10  12       12.87      -22.19     32.68 o 
   1   1  13    19700.99    19951.31    157.65 o 
   2   1  13      156.48      170.70      8.99 o 
   3   1  13    24006.14    23946.22    244.89 o 
   4   1  13      847.28      966.67     20.20 o 
   5   1  13    20869.59    20759.75    215.55 o 
   6   1  13      347.25      407.83     19.99 o 
   7   1  13     5099.50     4694.72    116.01 o 
   8   1  13      149.72      174.17     24.96 o 
   9   1  13     2847.10     2845.65     67.63 o 
  10   1  13       79.38       -1.30     30.10 o 
  11   1  13     1204.95     1237.51     52.46 o 
  12   1  13       26.28       36.39     35.42 o 
   0   2  13    43696.07    43619.54    438.30 o 
   1   2  13      236.27      233.85      8.12 o 
   2   2  13    44612.77    43508.54    376.68 o 
   3   2  13       20.69        5.76      9.44 o 
   4   2  13    28127.20    27479.22    261.02 o 
   5   2  13       15.28        8.88     14.77 o 
   6   2  13    14985.15    14595.21    175.77 o 
   7   2  13       72.27       78.98     22.70 o 
   8   2  13     6288.83     5879.04     91.81 o 
   9   2  13        8.95       27.42     26.74 o 
  10   2  13     3374.24     3397.42     79.34 o 
  11   2  13       62.63       44.67     33.60 o 
  12   2  13     1454.14     1574.15     63.28 o 
   1   3  13    17791.03    18364.83    146.80 o 
   2   3  13       19.29       15.70      8.74 o 
   3   3  13     3851.50     3774.61     39.33 o 
   4   3  13      333.56      405.79     16.26 o 
   5   3  13     5613.25     5355.05     70.27 o 
   6   3  13      107.19      103.36     21.10 o 
   7   3  13      484.07      462.39     35.08 o 
   8   3  13      149.95      138.43     24.87 o 
   9   3  13      154.39      165.93     29.05 o 
  10   3  13       99.89       97.16     26.83 o 
  11   3  13     1099.98     1131.24     53.54 o 
   0   4  13    10801.33    11239.67    134.27 o 
   1   4  13      958.96     1005.98     21.25 o 
   2   4  13      520.50      600.31     20.11 o 
   3   4  13      971.62     1043.36     39.30 o 
   4   4  13        5.34        8.84     13.22 o 
   5   4  13      129.87       89.45     17.88 o 
   6   4  13       21.94       24.80     27.06 o 
   7   4  13       34.88        4.82     25.51 o 
   8   4  13      693.30      661.93     38.20 o 
   9   4  13       36.69       57.38     26.52 o 
  10   4  13        0.29      -30.72     24.34 o 
  11   4  13        4.13       -0.72     29.05 o 
   1   5  13        0.27       10.10     13.00 o 
   2   5  13       74.96      110.12     16.70 o 
   3   5  13       10.98       13.48     15.61 o 
   4   5  13      966.73      995.85     26.98 o 
   5   5  13      157.49      193.03     21.01 o 
   6   5  13        7.21       17.52     20.92 o 
   7   5  13      190.37      225.91     25.42 o 
   8   5  13        0.12       14.64     26.85 o 
   9   5  13      484.64      525.87     46.39 o 
  10   5  13        7.01      -24.75     25.79 o 
  11   5  13      139.02      238.23     34.59 o 
   0   6  13     4917.25     5004.03     74.16 o 
   1   6  13       51.40       79.40     13.88 o 
   2   6  13      983.18     1010.61     30.40 o 
   3   6  13       91.77       65.66     20.34 o 
   4   6  13      347.32      383.64     23.41 o 
   5   6  13      111.75       92.76     21.17 o 
   6   6  13      620.62      724.57     32.43 o 
   7   6  13      385.61      354.13     27.08 o 
   8   6  13      455.52      483.22     37.91 o 
   9   6  13       57.25      106.31     32.80 o 
  10   6  13      444.99      531.69     38.48 o 
   1   7  13       20.42       33.94     17.78 o 
   2   7  13       10.83       -7.69     19.87 o 
   3   7  13     1414.39     1374.27     44.74 o 
   4   7  13        1.50      -11.23     18.42 o 
   5   7  13      478.50      491.93     30.41 o 
   6   7  13        0.05      -20.82     21.80 o 
   7   7  13      891.36      805.73     37.08 o 
   8   7  13       15.05       -6.14     29.54 o 
   9   7  13      232.78      237.24     39.87 o 
   0   8  13      126.02      147.35     37.08 o 
   1   8  13        0.59       -2.17     18.28 o 
   2   8  13     2220.19     2078.96     51.10 o 
   3   8  13        0.09      -29.15     19.44 o 
   4   8  13     1573.67     1478.62     50.52 o 
   5   8  13       10.29      -13.65     44.87 o 
   6   8  13      709.09      758.08     37.22 o 
   7   8  13       38.72       64.01     26.32 o 
   8   8  13     1076.07     1087.23     53.59 o 
   1   9  13     7839.77     7858.34     98.19 o 
   2   9  13       57.57       70.68     23.09 o 
   3   9  13     5922.85     5736.43     93.52 o 
   4   9  13       56.63       74.54     33.15 o 
   5   9  13     4112.16     4068.07     87.76 o 
   6   9  13        7.13       25.00     26.84 o 
   7   9  13     2466.39     2411.10     71.66 o 
   0  10  13     2435.71     2537.74     81.50 o 
   1  10  13       79.92       48.73     28.65 o 
   2  10  13     2422.03     2500.29     59.32 o 
   3  10  13       24.53       28.29     25.78 o 
   4  10  13     1283.88     1430.25     72.42 o 
   5  10  13       10.97      -31.41     32.50 o 
   0   0  14     1351.48     1210.80     32.51 o 
   1   0  14      899.48      979.68     19.00 o 
   2   0  14    13675.13    12748.05    215.54 o 
   3   0  14      189.69      175.04     20.92 o 
   4   0  14     1983.21     1822.66     63.11 o 
   5   0  14     3311.89     3418.74    110.53 o 
   6   0  14      558.99      474.16     29.83 o 
   7   0  14      975.53     1123.30     44.77 o 
   8   0  14     5994.87     6059.71    146.10 o 
   9   0  14     1219.68     1272.29     68.41 o 
  10   0  14     1115.07     1065.04     65.05 o 
  11   0  14      706.24      721.88     64.12 o 
  12   0  14     1285.45     1453.10    106.94 o 
   1   1  14     8958.97     8466.75     70.81 o 
   2   1  14     1928.91     2231.94     30.18 o 
   3   1  14      941.41      768.17     19.49 o 
   4   1  14        6.30      -14.90     12.96 o 
   5   1  14    11070.89    11134.12    121.97 o 
   6   1  14      122.11       96.97     19.39 o 
   7   1  14     5263.90     5207.48     79.42 o 
   8   1  14       15.10        6.34     21.08 o 
   9   1  14     2828.62     2811.91     77.19 o 
  10   1  14      306.00      347.14     55.82 o 
  11   1  14      850.97      978.98     49.01 o 
  12   1  14       10.44       58.35     43.37 o 
   0   2  14    64035.74    67542.71    674.65 o 
   1   2  14      917.50      909.25     15.76 o 
   2   2  14    13127.56    13566.42    110.22 o 
   3   2  14     1574.54     1362.26     27.62 o 
   4   2  14    10947.63    10809.49    222.63 o 
   5   2  14       41.81       48.54     23.82 o 
   6   2  14     4353.90     4269.02     82.35 o 
   7   2  14      494.04      600.12     30.89 o 
   8   2  14     2702.58     2724.01     62.26 o 
   9   2  14      258.56      251.20     28.26 o 
  10   2  14     1743.73     1722.20     57.78 o 
  11   2  14       64.53      129.81     35.67 o 
  12   2  14      416.97      453.81     46.59 o 
   1   3  14       11.16       11.12      7.85 o 
   2   3  14       32.70       21.84      9.24 o 
   3   3  14     2210.44     2307.09     28.28 o 
   4   3  14     3820.37     3798.20     47.99 o 
   5   3  14       64.97       96.61     18.85 o 
   6   3  14       18.96       34.13     19.78 o 
   7   3  14       57.74       90.88     30.72 o 
   8   3  14      939.09      946.29     37.18 o 
   9   3  14       39.14       60.00     25.22 o 
  10   3  14      707.95      703.21     37.65 o 
  11   3  14       66.66       91.09     35.79 o 
   0   4  14      288.47      270.78     16.99 o 
   1   4  14        0.05       -0.55      9.89 o 
   2   4  14     5277.00     5086.33     59.39 o 
   3   4  14      386.15      388.15     17.01 o 
   4   4  14     3334.38     3310.42     66.69 o 
   5   4  14      207.87      178.00     19.07 o 
   6   4  14      703.46      783.68     31.85 o 
   7   4  14      603.92      591.97     54.50 o 
   8   4  14      900.72      925.22     50.67 o 
   9   4  14      146.56      152.90     26.79 o 
  10   4  14      217.92      243.40     37.98 o 
  11   4  14        4.75      -19.12     33.79 o 
   1   5  14    10224.02    10144.15     99.59 o 
   2   5  14      493.55      528.86     21.77 o 
   3   5  14    10959.28    10668.29    121.59 o 
   4   5  14      472.52      471.22     19.20 o 
   5   5  14     7318.06     6866.10     88.33 o 
   6   5  14     2345.55     2240.31     69.49 o 
   7   5  14     7658.57     7188.71    120.01 o 
   8   5  14     1069.09     1094.61     47.36 o 
   9   5  14     2645.12     2602.21     61.48 o 
  10   5  14      398.96      393.76     34.00 o 
  11   5  14     1225.85     1129.20     48.93 o 
   0   6  14    10231.92    10060.04    128.49 o 
   1   6  14       55.49       53.51     15.03 o 
   2   6  14    11589.62    11462.51    156.01 o 
   3   6  14       92.21      102.28     28.05 o 
   4   6  14     4984.96     5007.29     70.65 o 
   5   6  14     1046.17     1002.04     36.13 o 
   6   6  14     4150.95     4021.30     70.97 o 
   7   6  14        7.83       43.50     41.37 o 
   8   6  14     3068.12     2884.21     90.82 o 
   9   6  14      455.16      419.08     40.06 o 
  10   6  14     1290.25     1259.30     60.09 o 
   1   7  14      992.63     1028.03     30.40 o 
   2   7  14      446.75      426.58     26.82 o 
   3   7  14      185.70      235.95     20.25 o 
   4   7  14       29.01       69.04     44.21 o 
   5   7  14     2244.99     2190.78     55.50 o 
   6   7  14      105.29       96.79     24.28 o 
   7   7  14      395.12      411.47     31.38 o 
   8   7  14        6.13      -30.14     29.41 o 
   9   7  14       58.42       49.43     57.04 o 
   0   8  14      992.18     1098.96     59.99 o 
   1   8  14        1.62        4.76     18.46 o 
   2   8  14      827.57      855.26     32.23 o 
   3   8  14      368.23      373.99     25.89 o 
   4   8  14       91.41       90.89     27.08 o 
   5   8  14      168.21      115.58     25.50 o 
   6   8  14       52.77       70.89     25.41 o 
   7   8  14      196.92      128.59     29.06 o 
   8   8  14      347.58      343.33     39.98 o 
   1   9  14       85.08      104.27     21.79 o 
   2   9  14       58.55       23.77     23.63 o 
   3   9  14       25.64      100.54     23.83 o 
   4   9  14        3.17       16.11     28.60 o 
   5   9  14       51.64       42.00     26.89 o 
   6   9  14        1.82      -22.51     38.64 o 
   0  10  14       15.01       13.31     37.65 o 
   1  10  14       74.54       34.59     29.56 o 
   2  10  14       67.34      124.22     23.22 o 
   3  10  14       30.22       33.21     36.82 o 
   4  10  14      204.51      319.76     39.13 o 
   1   1  15     2348.61     2534.97     25.51 o 
   2   1  15     2058.55     2279.30     29.10 o 
   3   1  15     1479.84     1563.13     23.59 o 
   4   1  15     1238.80     1165.08     22.16 o 
   5   1  15     4182.25     4310.75     65.79 o 
   6   1  15     1334.63     1288.32     36.53 o 
   7   1  15      209.66      269.14     25.57 o 
   8   1  15     1596.02     1462.37     48.59 o 
   9   1  15        5.92       14.78     28.33 o 
  10   1  15     1192.26     1261.10     51.37 o 
  11   1  15        3.12       51.43     34.46 o 
  12   1  15      265.07      336.78     46.13 o 
   0   2  15     4779.32     5253.91     72.71 o 
   1   2  15      470.33      547.17     12.76 o 
   2   2  15     4247.46     4198.97     37.99 o 
   3   2  15     4300.55     4471.47     57.48 o 
   4   2  15     2768.51     3035.40     45.42 o 
   5   2  15     1435.14     1421.71     31.96 o 
   6   2  15      942.33      953.80     39.79 o 
   7   2  15       38.08       54.88     23.56 o 
   8   2  15      454.19      504.48     31.58 o 
   9   2  15     1177.63     1161.74     58.93 o 
  10   2  15       88.30       67.41     31.66 o 
  11   2  15      114.61       57.75     33.98 o 
  12   2  15      188.17      276.28     41.93 o 
   1   3  15    37936.02    37494.05    278.38 o 
   2   3  15     2537.36     2696.75     30.57 o 
   3   3  15    16875.51    16067.09    147.06 o 
   4   3  15        5.79        2.81     11.91 o 
   5   3  15    16883.88    16019.65    174.64 o 
   6   3  15      249.55      296.65     42.48 o 
   7   3  15     6767.02     6311.95    107.45 o 
   8   3  15       35.02       20.96     22.79 o 
   9   3  15     3204.59     3081.08     64.37 o 
  10   3  15      284.08      231.63     48.19 o 
  11   3  15     1747.93     1725.29     62.83 o 
   0   4  15    31138.01    31423.58    349.61 o 
   1   4  15       34.87       32.75     10.96 o 
   2   4  15    38185.96    36360.44    341.08 o 
   3   4  15      499.31      520.73     18.28 o 
   4   4  15    16889.94    15729.13    156.87 o 
   5   4  15     1045.53     1028.39     30.93 o 
   6   4  15     5075.05     4794.32     90.69 o 
   7   4  15      303.58      322.44     34.83 o 
   8   4  15     5245.82     5233.89    116.96 o 
   9   4  15      117.49      118.46     26.78 o 
  10   4  15     1960.28     1957.12     55.53 o 
  11   4  15       69.76        5.87     56.54 o 
   1   5  15     3683.63     3579.12     45.26 o 
   2   5  15        5.69        8.50     15.40 o 
   3   5  15     5105.92     5136.04     63.29 o 
   4   5  15       61.31       51.23     17.94 o 
   5   5  15     7472.24     7053.96    114.65 o 
   6   5  15       80.86       71.13     21.76 o 
   7   5  15     2036.31     2044.15     58.96 o 
   8   5  15       39.52       46.49     29.53 o 
   9   5  15      765.42      982.43     47.45 o 
  10   5  15        4.61        0.10     27.44 o 
   0   6  15      747.10      784.76     29.80 o 
   1   6  15      394.99      469.56     19.96 o 
   2   6  15     3006.63     2891.50     49.59 o 
   3   6  15     1342.50     1317.12     39.84 o 
   4   6  15     1760.00     1697.07     50.82 o 
   5   6  15       67.27       63.75     21.86 o 
   6   6  15      931.62      868.18     35.44 o 
   7   6  15       30.07      -29.35     26.62 o 
   8   6  15      675.42      622.61     57.79 o 
   9   6  15       14.86       -6.34     31.16 o 
  10   6  15       23.48       31.62     30.19 o 
   1   7  15     3633.24     3707.07     54.40 o 
   2   7  15     1041.26     1092.50     31.56 o 
   3   7  15      820.68      850.99     40.89 o 
   4   7  15        6.71        9.04     24.82 o 
   5   7  15     1514.33     1538.16     45.35 o 
   6   7  15        0.75        6.29     23.43 o 
   7   7  15      982.57     1056.54     47.28 o 
   8   7  15      445.52      436.97     39.37 o 
   9   7  15      628.49      677.81     47.16 o 
   0   8  15     1327.30     1382.73     47.29 o 
   1   8  15      246.42      276.02     24.94 o 
   2   8  15     1457.30     1450.31     40.58 o 
   3   8  15       17.25       -8.48     20.30 o 
   4   8  15      913.16      969.09     44.00 o 
   5   8  15       49.15       76.87     25.27 o 
   6   8  15      681.15      746.97     41.12 o 
   7   8  15       11.11       26.26     30.09 o 
   8   8  15      407.26      478.69     43.74 o 
   1   9  15      104.41      140.37     24.79 o 
   2   9  15       11.52       -0.96     22.76 o 
   3   9  15      419.18      432.07     29.90 o 
   4   9  15       70.32       53.78     30.84 o 
   5   9  15      175.14      135.48     33.96 o 
   6   9  15       62.20       32.89     28.36 o 
   0  10  15      225.88      236.57     42.36 o 
   1  10  15        8.89       10.97     28.82 o 
   2  10  15      170.85      203.19     23.59 o 
   3  10  15       35.06      113.88     30.77 o 
   4  10  15       97.69       46.19     30.77 o 
   0   0  16    26678.25    25428.92    540.54 o 
   1   0  16     5524.46     6103.58     69.29 o 
   2   0  16    59227.32    58043.47    826.12 o 
   3   0  16     1810.99     1890.74     48.02 o 
   4   0  16    67408.70    64612.88    922.22 o 
   5   0  16      618.76      659.49     29.94 o 
   6   0  16    19950.89    18504.24    347.27 o 
   7   0  16     1060.17     1139.34     64.55 o 
   8   0  16    14854.57    14013.43    290.55 o 
   9   0  16      762.63      790.85     57.47 o 
  10   0  16     6302.29     6008.71    156.55 o 
  11   0  16      140.48       75.06     49.24 o 
  12   0  16     1955.24     2014.60     97.25 o 
   1   1  16    22319.25    22265.55    207.91 o 
   2   1  16     1870.50     2119.33     26.62 o 
   3   1  16    13676.59    13253.07    121.90 o 
   4   1  16      222.95      290.13     12.55 o 
   5   1  16    20860.79    20522.71    267.58 o 
   6   1  16      520.65      538.97     25.71 o 
   7   1  16     5240.74     5217.31     80.82 o 
   8   1  16      133.41      106.36     27.69 o 
   9   1  16     2716.96     2833.30     93.00 o 
  10   1  16        0.23      -43.52     29.01 o 
  11   1  16     2673.67     2711.88     73.55 o 
  12   1  16       64.63       14.52     38.50 o 
   0   2  16       53.72       75.34     10.41 o 
   1   2  16        7.70       10.37      7.53 o 
   2   2  16      411.10      462.75     11.19 o 
   3   2  16      817.73      836.33     18.89 o 
   4   2  16       33.00       56.24     13.48 o 
   5   2  16      476.93      455.75     20.06 o 
   6   2  16       35.45       73.96     26.20 o 
   7   2  16      699.82      683.28     36.86 o 
   8   2  16        2.70      -25.87     22.68 o 
   9   2  16      826.88      888.55     44.06 o 
  10   2  16       28.92       99.94     34.58 o 
  11   2  16      229.44      289.60     40.33 o 
  12   2  16       71.20       75.23     54.02 o 
   1   3  16    13465.52    13754.51    102.78 o 
   2   3  16     4912.67     5342.77     66.28 o 
   3   3  16     6993.59     6692.65     71.61 o 
   4   3  16       15.78        0.44     17.84 o 
   5   3  16     6426.87     6343.34     95.37 o 
   6   3  16      161.58      150.98     40.44 o 
   7   3  16     2403.59     2539.47     61.72 o 
   8   3  16      100.20       63.54     23.68 o 
   9   3  16      871.34      912.82     38.85 o 
  10   3  16       95.05       47.19     31.28 o 
  11   3  16      571.75      667.14     46.89 o 
   0   4  16     2345.36     2172.13     46.16 o 
   1   4  16       24.97       10.68      8.84 o 
   2   4  16     1886.09     1761.34     32.69 o 
   3   4  16      902.62      927.28     23.92 o 
   4   4  16     1815.50     1715.48     35.61 o 
   5   4  16      143.90      139.77     19.19 o 
   6   4  16     2605.46     2509.54     51.79 o 
   7   4  16      228.69      277.38     31.92 o 
   8   4  16      356.05      374.27     34.65 o 
   9   4  16       26.69       48.47     26.25 o 
  10   4  16      443.06      485.61     35.10 o 
  11   4  16        0.96      -55.46     54.71 o 
   1   5  16       70.02       69.54     13.67 o 
   2   5  16      430.86      430.91     19.77 o 
   3   5  16      931.82      898.49     26.28 o 
   4   5  16     5122.03     4826.87     93.40 o 
   5   5  16       41.92       58.31     19.77 o 
   6   5  16      743.94      753.31     32.78 o 
   7   5  16       86.35       80.03     27.83 o 
   8   5  16      294.57      277.34     33.00 o 
   9   5  16      229.27      191.16     39.10 o 
  10   5  16       61.49       63.80     29.69 o 
   0   6  16     1180.68     1190.96     37.63 o 
   1   6  16       71.48      106.96     16.10 o 
   2   6  16      535.86      528.19     22.98 o 
   3   6  16      381.00      453.81     21.85 o 
   4   6  16      955.63      963.94     34.59 o 
   5   6  16      438.56      441.46     28.28 o 
   6   6  16     1090.31      980.45     37.35 o 
   7   6  16      410.43      437.19     35.82 o 
   8   6  16      500.21      482.98     81.51 o 
   9   6  16       42.87       15.73     31.92 o 
  10   6  16      495.07      550.84     39.29 o 
   1   7  16     4589.19     4573.37     62.47 o 
   2   7  16        0.34        0.83     19.65 o 
   3   7  16     5871.16     5706.39     88.59 o 
   4   7  16      363.40      394.81     28.57 o 
   5   7  16     1842.83     1847.39     59.39 o 
   6   7  16      439.90      425.60     31.31 o 
   7   7  16     2241.79     2319.05     65.58 o 
   8   7  16        4.71      -35.91     28.99 o 
   9   7  16     1015.11     1017.94     52.72 o 
   0   8  16     5554.99     5357.95     97.03 o 
   1   8  16       70.11       41.07     20.79 o 
   2   8  16     6381.52     6346.27     88.79 o 
   3   8  16        9.51       16.58     25.71 o 
   4   8  16     3799.93     3757.71     80.43 o 
   5   8  16       31.03       38.50     24.87 o 
   6   8  16     2209.51     2223.82     86.89 o 
   7   8  16        2.64      -28.70     29.96 o 
   8   8  16     1049.11     1057.89     66.35 o 
   1   9  16      246.64      304.42     27.32 o 
   2   9  16        1.18      -21.76     23.53 o 
   3   9  16       87.56      108.31     27.62 o 
   4   9  16        6.69       15.24     48.37 o 
   5   9  16       71.13       63.72     28.86 o 
   6   9  16      118.27      139.58     31.02 o 
   0  10  16      449.38      455.40     54.35 o 
   1  10  16       15.79      -41.87     27.91 o 
   2  10  16     1112.25     1190.36     48.17 o 
   3  10  16        4.58        0.72     28.46 o 
   4  10  16      594.97      588.86     40.04 o 
   1   1  17     4290.45     4448.17     40.86 o 
   2   1  17       94.59      174.61     10.30 o 
   3   1  17    11642.89    12062.11    121.79 o 
   4   1  17       85.66       87.53      9.07 o 
   5   1  17     1699.70     1689.26     46.72 o 
   6   1  17       70.45       73.71     24.72 o 
   7   1  17     2202.97     2019.49     56.24 o 
   8   1  17      190.73      222.48     29.46 o 
   9   1  17      570.07      541.69     38.62 o 
  10   1  17      596.97      582.27     39.79 o 
  11   1  17      171.04      276.81     38.30 o 
  12   1  17       90.93      149.83     40.89 o 
   0   2  17    29231.15    32211.90    327.43 o 
   1   2  17       25.08       27.90      7.82 o 
   2   2  17     8678.92     8231.54     71.23 o 
   3   2  17     1072.23     1256.84     24.47 o 
   4   2  17     3571.67     3443.08     50.86 o 
   5   2  17        9.31        2.88     18.26 o 
   6   2  17     4526.56     4556.94     84.20 o 
   7   2  17        2.39      -32.88     26.83 o 
   8   2  17     2680.24     2622.07     56.27 o 
   9   2  17      830.26      795.07     71.04 o 
  10   2  17     1669.72     1616.79     57.46 o 
  11   2  17      226.67      187.35     38.90 o 
   1   3  17    15431.91    15500.40    126.95 o 
   2   3  17       10.43      -12.64      8.43 o 
   3   3  17     6920.48     7054.11     71.52 o 
   4   3  17      150.11      189.11     18.23 o 
   5   3  17     8330.47     8071.98     98.31 o 
   6   3  17      610.07      611.79     36.10 o 
   7   3  17     3575.56     3500.08    104.85 o 
   8   3  17       24.96       27.02     23.66 o 
   9   3  17     1829.38     1804.18     57.83 o 
  10   3  17        2.23       45.36     31.86 o 
  11   3  17      751.37      851.95     64.08 o 
   0   4  17     2019.60     1928.81     35.95 o 
   1   4  17      498.52      505.21     14.23 o 
   2   4  17     6360.04     5964.55     59.86 o 
   3   4  17      790.40      720.25     21.54 o 
   4   4  17     4289.77     4055.84     58.64 o 
   5   4  17      749.31      764.15     27.75 o 
   6   4  17     2088.52     2070.04     57.54 o 
   7   4  17      362.10      471.00     33.93 o 
   8   4  17     2382.79     2251.70     63.65 o 
   9   4  17     1026.71      973.39     41.20 o 
  10   4  17      816.92      875.30     48.82 o 
  11   4  17      364.38      374.63     41.94 o 
   1   5  17     3122.61     3194.01     42.97 o 
   2   5  17      283.21      293.00     16.63 o 
   3   5  17      355.83      371.39     20.29 o 
   4   5  17       19.65      -13.21     17.41 o 
   5   5  17      172.99      185.20     21.91 o 
   6   5  17       28.39       51.43     21.58 o 
   7   5  17      783.65      743.46     39.08 o 
   8   5  17      246.97      268.13     34.82 o 
   9   5  17      385.01      433.17     38.24 o 
  10   5  17       21.57       30.49     35.05 o 
   0   6  17        0.34       28.46     20.59 o 
   1   6  17      142.23      125.20     15.32 o 
   2   6  17       80.69       71.60     17.32 o 
   3   6  17       17.43        8.51     16.55 o 
   4   6  17      591.77      606.19     30.50 o 
   5   6  17      436.04      458.10     40.69 o 
   6   6  17      606.82      631.05     33.03 o 
   7   6  17      384.64      349.08     32.59 o 
   8   6  17       12.62      -10.68     27.10 o 
   9   6  17      425.93      475.95     40.95 o 
  10   6  17       11.96       58.61     31.71 o 
   1   7  17      230.28      265.29     20.76 o 
   2   7  17     1064.93     1124.47     35.18 o 
   3   7  17      939.09      986.99     40.97 o 
   4   7  17     1327.79     1288.77     41.49 o 
   5   7  17      794.27      766.98     34.57 o 
   6   7  17     1078.45     1096.30     40.50 o 
   7   7  17      418.13      397.82     47.32 o 
   8   7  17      579.64      569.43     43.53 o 
   9   7  17       24.29       23.59     35.68 o 
   0   8  17     3250.57     3250.62     72.12 o 
   1   8  17       11.99        8.24     20.60 o 
   2   8  17     1298.61     1395.06     43.28 o 
   3   8  17        1.37      -28.28     21.98 o 
   4   8  17     1082.08     1205.44     43.43 o 
   5   8  17      114.71      113.95     26.11 o 
   6   8  17     1096.62     1143.78     46.65 o 
   7   8  17       54.93       43.24     30.97 o 
   8   8  17      268.32      378.50     59.46 o 
   1   9  17     1898.28     1802.66     47.75 o 
   2   9  17       35.70       32.52     23.12 o 
   3   9  17     2305.18     2372.12     59.06 o 
   4   9  17      111.35      156.56     42.43 o 
   5   9  17      819.18      878.64     41.65 o 
   6   9  17      141.26      112.05     31.67 o 
   0  10  17      644.59      705.51     56.09 o 
   1  10  17        1.93      -14.38     26.83 o 
   2  10  17      482.84      542.79     39.15 o 
   3  10  17        0.25      -42.23     28.15 o 
   4  10  17      643.05      692.91     42.70 o 
   0   0  18     2528.08     3024.12     57.79 o 
   1   0  18      168.84      155.26     12.62 o 
   2   0  18        5.27       54.79     11.64 o 
   3   0  18     1325.07     1418.09     43.86 o 
   4   0  18      105.23       78.44     31.19 o 
   5   0  18      236.13      307.90     24.09 o 
   6   0  18       87.11      125.52     38.52 o 
   7   0  18      273.96      226.16     43.72 o 
   8   0  18     2079.19     1967.21     80.10 o 
   9   0  18      477.86      390.62     65.70 o 
  10   0  18      201.29       99.74     62.79 o 
  11   0  18      243.49      207.66     52.70 o 
  12   0  18       61.28       68.06     57.46 o 
   1   1  18    11532.52    12285.83     92.68 o 
   2   1  18      138.68      175.88      8.50 o 
   3   1  18     1568.18     1483.14     27.56 o 
   4   1  18      117.65       76.23     17.66 o 
   5   1  18     2750.07     2537.69     49.91 o 
   6   1  18      781.03      778.08     35.88 o 
   7   1  18     1848.64     1784.19     89.05 o 
   8   1  18      347.61      385.58     33.31 o 
   9   1  18      983.81     1050.55     46.00 o 
  10   1  18        0.24        0.45     30.46 o 
  11   1  18     1088.16     1101.90     54.15 o 
  12   1  18        9.34       17.54     39.45 o 
   0   2  18     7990.46     6938.12     79.16 o 
   1   2  18      467.09      499.07     11.68 o 
   2   2  18    10010.01     9293.83     79.61 o 
   3   2  18       79.00       99.93      9.11 o 
   4   2  18    14400.53    14223.48    155.22 o 
   5   2  18     1431.66     1436.89     39.54 o 
   6   2  18     9138.06     9050.99    138.20 o 
   7   2  18      122.90      141.87     33.51 o 
   8   2  18     4116.88     4102.39    107.57 o 
   9   2  18      112.13      130.28     32.26 o 
  10   2  18     1092.33     1140.75     50.30 o 
  11   2  18      138.10      163.66     39.25 o 
   1   3  18    23643.29    24084.63    184.11 o 
   2   3  18      194.10      280.90     11.34 o 
   3   3  18    10403.11    10064.63     97.47 o 
   4   3  18      302.99      337.26     19.77 o 
   5   3  18     3358.60     3160.78     81.42 o 
   6   3  18       66.38       48.13     27.00 o 
   7   3  18     2287.15     2295.92     61.06 o 
   8   3  18       15.36       27.00     28.45 o 
   9   3  18     1564.49     1544.25     55.52 o 
  10   3  18       38.22       54.86     32.33 o 
  11   3  18      685.66      606.13     47.39 o 
   0   4  18     2963.59     3200.47     49.94 o 
   1   4  18      404.05      423.75     12.29 o 
   2   4  18     1630.44     1622.59     26.38 o 
   3   4  18      627.87      564.17     18.12 o 
   4   4  18      986.98      969.32     29.50 o 
   5   4  18      650.28      668.26     27.15 o 
   6   4  18     1778.73     1744.55     45.95 o 
   7   4  18      622.92      600.98     36.46 o 
   8   4  18     1664.29     1580.69     55.49 o 
   9   4  18      125.58      128.16     27.48 o 
  10   4  18      507.04      543.28     42.81 o 
  11   4  18        0.10      -23.60     36.38 o 
   1   5  18    21835.16    21655.84    177.05 o 
   2   5  18      242.54      238.50     16.23 o 
   3   5  18    21789.13    20929.61    224.17 o 
   4   5  18      680.80      661.30     42.57 o 
   5   5  18     4535.65     4361.27     65.07 o 
   6   5  18      126.25      142.00     24.63 o 
   7   5  18     4668.22     4534.44     89.76 o 
   8   5  18      246.66      285.74     33.32 o 
   9   5  18     3400.00     3345.44     80.77 o 
  10   5  18        4.05       -8.83     28.25 o 
   0   6  18     9718.83     9716.70    142.30 o 
   1   6  18      810.79      793.70     22.68 o 
   2   6  18     4647.00     4756.29     68.90 o 
   3   6  18      478.56      505.40     27.03 o 
   4   6  18     7497.81     7417.79    105.55 o 
   5   6  18       35.36        6.76     20.71 o 
   6   6  18     9036.38     8482.20    136.55 o 
   7   6  18        2.50      -12.05     27.44 o 
   8   6  18     2045.62     2063.02     64.64 o 
   9   6  18      132.53      118.97     36.61 o 
   1   7  18     2026.78     2125.14     41.33 o 
   2   7  18      134.71      175.51     21.89 o 
   3   7  18      905.66      992.58     32.91 o 
   4   7  18       84.30       75.51     22.85 o 
   5   7  18      585.91      592.23     32.50 o 
   6   7  18       61.51       31.94     23.86 o 
   7   7  18      470.53      514.19     39.32 o 
   8   7  18        8.02       14.40     67.01 o 
   9   7  18      654.46      647.62     47.61 o 
   0   8  18      945.61      939.25     65.33 o 
   1   8  18        1.45        3.72     20.95 o 
   2   8  18      775.68      820.32     33.59 o 
   3   8  18       64.94       46.25     24.31 o 
   4   8  18      350.48      435.91     42.41 o 
   5   8  18        3.93        9.18     24.56 o 
   6   8  18      301.14      247.64     31.65 o 
   7   8  18       18.55       18.02     32.25 o 
   1   9  18      191.50      252.08     27.24 o 
   2   9  18       90.71       72.04     25.80 o 
   3   9  18       29.07       25.96     26.63 o 
   4   9  18        0.09      -33.83     22.55 o 
   5   9  18      159.17      206.67     31.24 o 
   6   9  18       35.35        7.81     29.41 o 
   0  10  18        4.94       68.63     62.17 o 
   1  10  18       66.45      101.52     32.40 o 
   2  10  18        1.87       -5.22     29.62 o 
   3  10  18        6.21       12.46     29.95 o 
   4  10  18        8.71        0.16     30.83 o 
   1   1  19    28288.76    28857.69    208.50 o 
   2   1  19      167.82      219.18      9.89 o 
   3   1  19    22660.80    23022.05    240.34 o 
   4   1  19     7562.55     7703.06    102.42 o 
   5   1  19    10447.99    10062.61    129.72 o 
   6   1  19     1839.25     1739.97     50.30 o 
   7   1  19     3413.61     3208.21     71.06 o 
   8   1  19     2906.28     2697.74     66.39 o 
   9   1  19     2982.53     2808.91     71.23 o 
  10   1  19     1408.66     1387.10     55.07 o 
  11   1  19     1159.50     1180.15     55.30 o 
   0   2  19    21394.40    20676.82    214.64 o 
   1   2  19     2539.44     2803.37     29.57 o 
   2   2  19    22498.44    22384.93    179.43 o 
   3   2  19     2638.54     2779.68     33.87 o 
   4   2  19    23156.42    22970.11    220.74 o 
   5   2  19      955.21      936.79     34.04 o 
   6   2  19    10777.33    10397.68    154.61 o 
   7   2  19     1016.67      950.90     41.87 o 
   8   2  19     2939.89     2958.30     69.91 o 
   9   2  19      366.62      355.28     36.58 o 
  10   2  19     2137.88     2157.69     66.58 o 
  11   2  19      391.83      380.43     44.03 o 
   1   3  19     2123.12     1896.61     22.22 o 
   2   3  19      378.75      399.48     13.37 o 
   3   3  19     3472.01     3345.73     42.59 o 
   4   3  19      185.22      244.22     19.23 o 
   5   3  19     6595.07     6535.50     95.25 o 
   6   3  19        0.76        0.69     25.04 o 
   7   3  19     2995.51     2786.35     67.26 o 
   8   3  19       21.06       19.14     34.55 o 
   9   3  19     1071.05     1125.54     50.12 o 
  10   3  19       81.47       56.04     33.88 o 
  11   3  19     1147.13     1087.70     54.03 o 
   0   4  19     1010.53     1029.06     24.71 o 
   1   4  19      276.92      313.43     14.17 o 
   2   4  19     3468.38     3329.22     40.37 o 
   3   4  19     1106.72     1170.40     28.17 o 
   4   4  19     1687.77     1618.04     36.98 o 
   5   4  19      576.97      585.51     25.90 o 
   6   4  19       53.33       60.59     23.00 o 
   7   4  19      165.39      162.73     30.13 o 
   8   4  19      437.41      459.10     36.69 o 
   9   4  19      280.02      341.65     45.02 o 
  10   4  19      559.55      582.53     50.69 o 
  11   4  19      214.48      153.44     40.76 o 
   1   5  19        5.30        7.74     11.79 o 
   2   5  19      496.21      535.84     20.03 o 
   3   5  19       32.91       30.49     20.98 o 
   4   5  19      259.03      266.26     22.18 o 
   5   5  19      185.95      229.89     24.56 o 
   6   5  19      178.89      199.91     24.36 o 
   7   5  19       49.04       51.45     26.80 o 
   8   5  19       74.86       38.69     30.50 o 
   9   5  19      101.86      132.92     34.63 o 
  10   5  19       22.20      -24.00     33.80 o 
   0   6  19      588.46      598.53     36.58 o 
   1   6  19       73.31       55.42     15.25 o 
   2   6  19     1196.28     1315.24     30.74 o 
   3   6  19        7.03        9.36     16.66 o 
   4   6  19     1566.68     1640.50     56.93 o 
   5   6  19      135.11      168.24     26.16 o 
   6   6  19     1544.41     1568.90     52.77 o 
   7   6  19      321.81      368.57     34.64 o 
   8   6  19      711.72      770.86     43.24 o 
   9   6  19      156.05      172.55     35.69 o 
   1   7  19       61.98       65.28     15.93 o 
   2   7  19      108.19       94.97     31.84 o 
   3   7  19        2.19       -6.57     19.02 o 
   4   7  19        6.08        7.26     29.20 o 
   5   7  19      564.02      524.72     37.96 o 
   6   7  19       18.74        2.88     27.17 o 
   7   7  19      199.54      176.88     33.36 o 
   8   7  19       37.40       64.48     33.91 o 
   0   8  19     2359.57     2565.25     73.84 o 
   1   8  19      124.16      102.25     22.67 o 
   2   8  19     3006.20     2940.34     55.92 o 
   3   8  19        8.38       -3.94     20.73 o 
   4   8  19     1111.15     1179.55     35.35 o 
   5   8  19       16.08        9.88     24.98 o 
   6   8  19      625.06      698.37     42.76 o 
   7   8  19       11.38       11.87     32.23 o 
   1   9  19     2199.07     2301.10     52.95 o 
   2   9  19       10.35      -11.99     38.86 o 
   3   9  19     2841.19     2755.63     64.70 o 
   4   9  19       68.59       54.20     28.30 o 
   5   9  19      876.87      886.69     45.62 o 
   6   9  19        8.83      -20.55     32.72 o 
   0  10  19     1859.77     1849.81     91.54 o 
   1  10  19       37.89      -30.87     35.40 o 
   2  10  19      968.98      999.50     45.74 o 
   3  10  19       39.97       63.58     34.79 o 
   0   0  20    30483.35    29300.17    423.49 o 
   1   0  20     6916.07     7572.69    124.73 o 
   2   0  20    75256.95    75203.11    830.23 o 
   3   0  20     5901.14     6266.20    146.30 o 
   4   0  20    34109.14    33386.49    489.69 o 
   5   0  20     1723.21     1722.02     67.69 o 
   6   0  20    10765.79    10135.71    300.61 o 
   7   0  20      314.66      318.73     47.58 o 
   8   0  20     8330.81     7493.92    179.37 o 
   9   0  20      646.27      673.47     85.70 o 
  10   0  20     1640.09     1736.50     83.75 o 
  11   0  20      349.55      316.12     59.28 o 
   1   1  20    20266.76    20164.34    148.25 o 
   2   1  20      471.96      480.35     12.69 o 
   3   1  20     5656.06     5151.19     60.48 o 
   4   1  20      196.17      209.18     18.46 o 
   5   1  20     7637.09     6963.58     97.54 o 
   6   1  20      690.25      694.25     37.24 o 
   7   1  20     4469.21     4329.03     83.51 o 
   8   1  20      273.89      283.55     31.52 o 
   9   1  20     1931.11     1844.53     58.70 o 
  10   1  20      891.81      955.42     49.47 o 
  11   1  20     1481.76     1406.46     58.20 o 
   0   2  20      652.70      688.95     20.07 o 
   1   2  20     1705.20     1927.02     23.71 o 
   2   2  20      110.62      171.07     12.01 o 
   3   2  20        2.79        5.43     11.00 o 
   4   2  20       12.39       30.83     18.60 o 
   5   2  20        7.77      -18.03     19.87 o 
   6   2  20      130.62      124.97     29.04 o 
   7   2  20      303.53      350.04     32.93 o 
   8   2  20       20.19       62.99     29.63 o 
   9   2  20      140.68      146.96     36.76 o 
  10   2  20      119.57      192.06     37.29 o 
  11   2  20       87.05       78.63     35.93 o 
   1   3  20     3464.12     3439.67     35.18 o 
   2   3  20        7.73      -14.64      9.76 o 
   3   3  20      113.66       79.50     12.87 o 
   4   3  20     2038.90     2178.70     35.96 o 
   5   3  20      577.48      671.33     41.79 o 
   6   3  20        4.32        5.90     23.32 o 
   7   3  20      410.07      493.59     47.11 o 
   8   3  20     1207.01     1241.53     50.43 o 
   9   3  20      302.44      328.12     35.93 o 
  10   3  20      169.84      151.23     35.56 o 
  11   3  20       85.00      123.56     39.61 o 
   0   4  20      568.06      618.80     22.77 o 
   1   4  20      994.79     1093.88     22.41 o 
   2   4  20      542.07      607.65     23.02 o 
   3   4  20     2046.25     1933.89     41.79 o 
   4   4  20     2258.99     2265.63     45.38 o 
   5   4  20      291.50      321.81     32.06 o 
   6   4  20     1357.10     1424.76     45.27 o 
   7   4  20        0.46      -14.47     27.49 o 
   8   4  20      409.32      478.66     37.54 o 
   9   4  20      325.61      353.14     37.20 o 
  10   4  20      217.40      201.52     42.24 o 
  11   4  20       18.60      -37.06     37.90 o 
   1   5  20      625.74      684.71     18.72 o 
   2   5  20      526.33      564.82     20.15 o 
   3   5  20       17.67       12.76     16.87 o 
   4   5  20     1531.61     1430.52     37.44 o 
   5   5  20       11.40       17.94     18.49 o 
   6   5  20       91.79       94.35     24.41 o 
   7   5  20       50.50       63.36     34.42 o 
   8   5  20       52.06       68.40     31.20 o 
   9   5  20      362.39      433.96     40.55 o 
  10   5  20      670.52      678.31     70.18 o 
   0   6  20     2046.72     2046.66     51.84 o 
   1   6  20      534.43      584.84     20.84 o 
   2   6  20     2891.33     2921.62     43.42 o 
   3   6  20       20.79       23.05     17.00 o 
   4   6  20     1787.41     1666.34     44.47 o 
   5   6  20      193.41      234.55     25.55 o 
   6   6  20     1112.72     1044.20     45.14 o 
   7   6  20     1035.87     1051.04     47.81 o 
   8   6  20     1103.61     1059.81     49.73 o 
   9   6  20      153.92      146.37     36.11 o 
   1   7  20     3746.22     3797.77     50.26 o 
   2   7  20       41.70       41.23     23.81 o 
   3   7  20     4184.71     4099.93     65.58 o 
   4   7  20       29.59       28.71     19.09 o 
   5   7  20     4373.31     4283.70     98.73 o 
   6   7  20        9.41      -50.43     33.62 o 
   7   7  20     1983.63     1909.34     73.68 o 
   8   7  20      116.02      109.32     35.92 o 
   0   8  20     3833.40     3952.78    101.30 o 
   1   8  20       21.50      -11.50     20.66 o 
   2   8  20     2207.37     2238.25     49.16 o 
   3   8  20      248.89      256.75     29.26 o 
   4   8  20     1152.65     1232.01     45.84 o 
   5   8  20        0.76        8.80     26.62 o 
   6   8  20      530.38      609.79     43.63 o 
   7   8  20        8.49       12.38     31.48 o 
   1   9  20        3.03       17.41     24.07 o 
   2   9  20       13.17       54.79     26.57 o 
   3   9  20      138.12      110.76     28.98 o 
   4   9  20       10.12       14.95     27.21 o 
   5   9  20      175.68      169.41     29.07 o 
   6   9  20        4.56      -49.32     32.88 o 
   0  10  20      333.63      350.04     58.72 o 
   1  10  20       25.26       30.83     35.95 o 
   2  10  20      535.43      494.40     45.75 o 
   3  10  20       13.82       -1.38     30.98 o 
   1   1  21        9.50       35.21     12.06 o 
   2   1  21      347.86      423.40     12.51 o 
   3   1  21      549.66      513.98     18.92 o 
   4   1  21      441.92      449.52     22.62 o 
   5   1  21      367.33      420.49     30.15 o 
   6   1  21      296.55      295.91     31.21 o 
   7   1  21       17.80       46.78     33.49 o 
   8   1  21      128.80      115.47     42.81 o 
   9   1  21        7.48        2.06     30.30 o 
  10   1  21       26.52       17.54     31.34 o 
  11   1  21        1.93      -24.15     36.39 o 
   0   2  21       88.91      105.13     16.00 o 
   1   2  21     1084.53     1186.64     18.98 o 
   2   2  21     1172.82     1199.11     20.04 o 
   3   2  21      218.80      292.22     14.91 o 
   4   2  21      231.19      288.75     23.78 o 
   5   2  21      220.79      245.41     24.77 o 
   6   2  21      334.09      366.07     48.57 o 
   7   2  21      607.76      611.33     38.04 o 
   8   2  21     1191.57     1267.93     50.73 o 
   9   2  21        3.81      -17.77     30.77 o 
  10   2  21      229.31      179.61     46.62 o 
  11   2  21       15.65       -6.98     37.72 o 
   1   3  21    19562.25    19398.60    151.00 o 
   2   3  21        0.63       -7.40      9.53 o 
   3   3  21    10801.59    10629.96    103.42 o 
   4   3  21        0.50       -6.57     19.65 o 
   5   3  21    14747.20    14798.50    184.43 o 
   6   3  21      570.45      625.29     32.01 o 
   7   3  21     9356.72     9451.22    148.06 o 
   8   3  21       37.36       35.36     28.64 o 
   9   3  21     3649.45     3586.56     83.20 o 
  10   3  21       22.84        9.68     31.56 o 
  11   3  21     1418.08     1499.73     63.49 o 
   0   4  21    29590.62    29293.85    303.31 o 
   1   4  21       22.59       19.42     11.46 o 
   2   4  21    31172.18    30085.46    286.72 o 
   3   4  21     1201.83     1241.73     31.82 o 
   4   4  21    12002.10    11299.38    119.44 o 
   5   4  21      476.08      523.85     30.20 o 
   6   4  21     5970.18     5747.35     90.19 o 
   7   4  21        3.75      -40.88     27.25 o 
   8   4  21     6522.93     6199.43    115.58 o 
   9   4  21        2.16       34.71     31.00 o 
  10   4  21     2442.28     2370.44     72.00 o 
   1   5  21     6109.39     6096.46     64.19 o 
   2   5  21        3.18       -9.44     13.68 o 
   3   5  21     3869.61     3653.06     52.52 o 
   4   5  21      301.65      263.96     19.97 o 
   5   5  21     5354.09     5164.83     82.85 o 
   6   5  21      106.30       92.66     23.33 o 
   7   5  21     1597.18     1594.21     53.98 o 
   8   5  21       25.59      -20.57     28.83 o 
   9   5  21      382.10      435.75     39.78 o 
  10   5  21        0.58      -11.32     41.49 o 
   0   6  21       76.36       75.82     23.56 o 
   1   6  21      104.52       96.82     15.96 o 
   2   6  21     2460.48     2421.64     42.48 o 
   3   6  21      340.85      337.79     21.58 o 
   4   6  21     1819.49     1799.19     40.16 o 
   5   6  21      381.44      316.97     27.34 o 
   6   6  21      420.08      445.57     36.36 o 
   7   6  21       96.21       11.12     29.66 o 
   8   6  21      578.37      590.39     67.63 o 
   9   6  21       28.54      -21.27     33.85 o 
   1   7  21     6345.07     6301.08     70.47 o 
   2   7  21        1.13        0.18     22.37 o 
   3   7  21     2696.45     2636.89     51.07 o 
   4   7  21       55.24       22.12     20.12 o 
   5   7  21     4109.75     3856.30    118.99 o 
   6   7  21       87.88       40.13     43.79 o 
   7   7  21     2236.19     2198.93     67.63 o 
   8   7  21       24.30      -11.00     32.99 o 
   0   8  21     1043.48     1033.72     51.98 o 
   1   8  21      296.34      327.42     27.23 o 
   2   8  21     1239.88     1290.64     40.08 o 
   3   8  21      133.86      157.40     41.17 o 
   4   8  21     1471.42     1497.61     42.89 o 
   5   8  21       75.45       40.10     22.74 o 
   6   8  21      801.21      773.02     46.48 o 
   7   8  21       66.21       59.65     43.07 o 
   1   9  21       37.41       20.83     27.13 o 
   2   9  21      247.24      210.06     36.75 o 
   3   9  21        0.15       -5.78     27.19 o 
   4   9  21       15.36        0.56     27.16 o 
   5   9  21      117.30      151.47     36.62 o 
   0  10  21        0.16      -56.99     49.03 o 
   1  10  21       26.68       16.49     41.03 o 
   2  10  21       84.55       56.67     33.57 o 
   3  10  21       18.16      -44.62     29.74 o 
   0   0  22    28563.21    28563.88    414.51 o 
   1   0  22     7186.47     7821.94     89.15 o 
   2   0  22    21808.63    21847.54    226.93 o 
   3   0  22     2256.13     2397.14     82.95 o 
   4   0  22    10393.57     9884.65    164.26 o 
   5   0  22      917.85      990.43     43.79 o 
   6   0  22     3270.38     3041.01    101.55 o 
   7   0  22      188.59      262.89     46.45 o 
   8   0  22     3097.44     2961.34     97.74 o 
   9   0  22     2305.63     2145.11    106.00 o 
  10   0  22     3777.92     3350.60    175.54 o 
  11   0  22      425.73      293.62     57.71 o 
   1   1  22     3841.13     3691.60     52.15 o 
   2   1  22      287.73      349.28     10.66 o 
   3   1  22     8659.73     8773.49     95.98 o 
   4   1  22       94.02       85.86     18.32 o 
   5   1  22     9096.32     8807.24    119.12 o 
   6   1  22      247.03      246.08     31.18 o 
   7   1  22     2581.10     2422.78     92.28 o 
   8   1  22      504.33      515.00     37.29 o 
   9   1  22      547.27      585.32     40.74 o 
  10   1  22       35.17       35.78     34.27 o 
  11   1  22      691.74      753.14     51.51 o 
   0   2  22      404.54      488.24     18.23 o 
   1   2  22        8.49       -5.71      7.98 o 
   2   2  22      641.12      584.88     18.17 o 
   3   2  22      236.78      217.22     15.00 o 
   4   2  22      341.07      407.78     25.38 o 
   5   2  22     1894.14     1846.99     46.96 o 
   6   2  22     1118.70     1170.18     41.01 o 
   7   2  22      284.60      304.02     31.89 o 
   8   2  22      934.86      938.33     44.75 o 
   9   2  22      437.40      435.40     42.02 o 
  10   2  22      320.34      414.62     41.04 o 
  11   2  22       79.41       72.01     38.40 o 
   1   3  22     1013.63     1168.95     20.51 o 
   2   3  22      473.96      476.38     14.66 o 
   3   3  22      126.57      167.22     15.93 o 
   4   3  22      232.23      231.04     23.84 o 
   5   3  22     2177.34     2260.64     51.49 o 
   6   3  22      787.41      771.72     34.26 o 
   7   3  22      208.45      284.69     31.13 o 
   8   3  22      297.68      401.79     35.53 o 
   9   3  22        3.41        7.54     30.62 o 
  10   3  22      881.51      889.49     49.57 o 
  11   3  22       36.41       59.40     39.33 o 
   0   4  22        3.63       61.42     16.77 o 
   1   4  22       89.60       58.91     12.20 o 
   2   4  22     1813.18     1831.12     34.72 o 
   3   4  22     2417.90     2252.01     38.45 o 
   4   4  22      744.86      788.82     29.97 o 
   5   4  22      111.21      112.58     22.98 o 
   6   4  22        1.95       -5.36     35.40 o 
   7   4  22       62.02       68.86     29.18 o 
   8   4  22      533.44      646.40     50.58 o 
   9   4  22       25.09       27.81     36.58 o 
  10   4  22       63.59      121.43     35.19 o 
   1   5  22     5537.53     5578.49     60.54 o 
   2   5  22        1.31        8.75     15.19 o 
   3   5  22     1400.24     1297.87     32.31 o 
   4   5  22       66.22       68.48     17.72 o 
   5   5  22     2586.18     2494.85     54.29 o 
   6   5  22      528.58      550.84     31.97 o 
   7   5  22      197.92      265.93     33.48 o 
   8   5  22     1376.95     1329.91     54.09 o 
   9   5  22      158.05      145.78     35.22 o 
  10   5  22      163.20      129.32     45.59 o 
   0   6  22     3062.62     2969.07     63.23 o 
   1   6  22      147.57      136.71     17.75 o 
   2   6  22     4193.06     4040.98     57.32 o 
   3   6  22      736.79      792.64     27.12 o 
   4   6  22     4458.09     4169.12     59.85 o 
   5   6  22      422.21      469.55     37.85 o 
   6   6  22     1628.38     1550.07     54.39 o 
   7   6  22       42.24       64.02     30.00 o 
   8   6  22     1829.31     1869.71     63.26 o 
   9   6  22       66.93       68.53     37.17 o 
   1   7  22     2914.09     2957.52     46.52 o 
   2   7  22        2.94        7.35     20.99 o 
   3   7  22     1770.81     1703.59     41.84 o 
   4   7  22       19.38       18.76     20.95 o 
   5   7  22     2284.94     2357.37     64.47 o 
   6   7  22       77.85       28.86     28.50 o 
   7   7  22      945.42      912.75     76.40 o 
   8   7  22        7.19       36.96     32.10 o 
   0   8  22     1240.63     1314.15     59.55 o 
   1   8  22      327.63      374.50     30.09 o 
   2   8  22     1786.64     1798.81     47.65 o 
   3   8  22      429.19      451.97     33.00 o 
   4   8  22      480.93      507.19     34.68 o 
   5   8  22      239.43      282.64     47.02 o 
   6   8  22      188.41      188.02     64.33 o 
   7   8  22       41.59        6.01     37.18 o 
   1   9  22       21.16       72.92     32.24 o 
   2   9  22       22.10       47.87     36.06 o 
   3   9  22        9.82       16.71     28.33 o 
   4   9  22       84.30       87.14     30.25 o 
   5   9  22       49.00      -39.82     39.85 o 
   0  10  22        9.19       -9.43     48.18 o 
   1  10  22       54.73       -0.21     41.73 o 
   2  10  22      266.75      355.30     49.85 o 
   1   1  23    26090.92    25203.88    184.54 o 
   2   1  23     1433.39     1512.58     23.86 o 
   3   1  23    23773.90    22927.39    225.91 o 
   4   1  23       83.21       85.41     19.68 o 
   5   1  23    10826.56    10478.50    137.52 o 
   6   1  23       81.21       61.45     48.25 o 
   7   1  23     5451.08     5112.09     94.98 o 
   8   1  23       16.51       61.07     34.02 o 
   9   1  23     2070.48     1917.89     62.61 o 
  10   1  23      121.77      158.39     36.40 o 
  11   1  23     1231.51     1283.64     59.47 o 
   0   2  23    19396.54    18533.47    198.25 o 
   1   2  23      269.88      308.67     11.02 o 
   2   2  23    20577.51    19827.33    163.26 o 
   3   2  23        1.22       -0.56     12.85 o 
   4   2  23    14085.81    13742.95    155.03 o 
   5   2  23       19.43       23.26     24.15 o 
   6   2  23    11107.70    10625.68    142.08 o 
   7   2  23       39.08       41.59     28.52 o 
   8   2  23     8650.30     7900.80    132.64 o 
   9   2  23      785.68      724.96     45.74 o 
  10   2  23     3252.35     2954.26     77.98 o 
  11   2  23       23.80       88.50     40.80 o 
   1   3  23     1884.94     1876.24     25.40 o 
   2   3  23       13.46       15.71     12.05 o 
   3   3  23      773.37      740.86     23.57 o 
   4   3  23      285.41      328.92     35.35 o 
   5   3  23     4160.60     3921.92     68.87 o 
   6   3  23      917.39      868.42     36.55 o 
   7   3  23      964.42     1051.24     63.95 o 
   8   3  23      247.10      209.38     33.31 o 
   9   3  23      922.99     1060.83     50.70 o 
  10   3  23       20.17       44.20     34.65 o 
  11   3  23     1202.08     1126.06     59.28 o 
   0   4  23     1200.99     1308.25     34.75 o 
   1   4  23      675.47      706.18     19.53 o 
   2   4  23      598.82      630.91     22.46 o 
   3   4  23      815.29      859.08     26.10 o 
   4   4  23      123.81      113.11     23.82 o 
   5   4  23      601.00      644.24     41.48 o 
   6   4  23       34.52       45.18     23.88 o 
   7   4  23       40.89       28.61     29.74 o 
   8   4  23       14.12      -17.29     28.93 o 
   9   4  23       83.30       76.73     34.05 o 
  10   4  23      157.89      209.63     39.56 o 
   1   5  23     1042.37     1116.72     28.17 o 
   2   5  23       88.11      108.84     17.89 o 
   3   5  23     2094.89     2110.98     54.06 o 
   4   5  23       66.32       51.54     17.81 o 
   5   5  23      380.30      394.11     27.89 o 
   6   5  23       26.63       11.20     23.92 o 
   7   5  23      575.22      598.70     47.54 o 
   8   5  23      273.06      344.08     44.12 o 
   9   5  23      401.51      374.64     41.13 o 
  10   5  23       17.25       36.58     50.64 o 
   0   6  23      412.10      427.66     34.40 o 
   1   6  23       59.75       54.10     16.88 o 
   2   6  23      974.67     1012.46     32.65 o 
   3   6  23       64.56       92.56     21.01 o 
   4   6  23     1036.31     1054.54     31.31 o 
   5   6  23      291.14      320.89     31.89 o 
   6   6  23      567.49      606.59     38.23 o 
   7   6  23       65.27       64.39     31.24 o 
   8   6  23       21.63       55.63     33.91 o 
   9   6  23       72.33       43.35     36.29 o 
   1   7  23       57.49       57.89     17.79 o 
   2   7  23       84.42       42.56     21.31 o 
   3   7  23      161.22      171.77     26.30 o 
   4   7  23       38.12        5.30     21.72 o 
   5   7  23       22.82       25.95     33.26 o 
   6   7  23       34.96       -4.28     32.06 o 
   7   7  23        1.30       14.48     32.70 o 
   8   7  23      114.96       72.83     65.51 o 
   0   8  23      483.01      493.38     41.98 o 
   1   8  23        1.77      -32.67     27.03 o 
   2   8  23     2090.94     2132.80     48.84 o 
   3   8  23       27.60      -22.94     24.59 o 
   4   8  23     1346.07     1307.28     45.64 o 
   5   8  23        0.21      -32.33     27.94 o 
   6   8  23      562.44      621.44     44.00 o 
   7   8  23       15.09      -12.45     32.88 o 
   1   9  23     5089.03     5060.01    101.71 o 
   2   9  23        1.16      -40.36     26.91 o 
   3   9  23     2471.41     2464.36     70.53 o 
   4   9  23        2.77      -40.95     27.30 o 
   5   9  23     2166.01     2286.73     86.21 o 
   0  10  23      549.47      656.34    101.96 o 
   1  10  23        0.12      -55.64     48.22 o 
   2  10  23      842.65      982.29     48.83 o 
   0   0  24     7571.55     7772.48    126.21 o 
   1   0  24       11.46       13.56     13.24 o 
   2   0  24     4535.08     4646.23     59.12 o 
   3   0  24      611.27      834.33     38.87 o 
   4   0  24      491.20      462.23     34.55 o 
   5   0  24      553.13      581.70     51.10 o 
   6   0  24      723.74      727.40     55.05 o 
   7   0  24     1262.39     1056.98     64.75 o 
   8   0  24      197.25      183.23     48.35 o 
   9   0  24      636.94      591.28     61.32 o 
  10   0  24        4.94       26.87     46.82 o 
  11   0  24       41.93       44.96    102.07 o 
   1   1  24     6944.45     7367.40     87.79 o 
   2   1  24       85.11      104.67     11.57 o 
   3   1  24     6673.20     6589.99     77.22 o 
   4   1  24        0.20       -5.98     18.19 o 
   5   1  24     1350.63     1275.79     42.51 o 
   6   1  24       17.02      -39.13     26.09 o 
   7   1  24     2846.69     2675.95     66.14 o 
   8   1  24      239.67      178.67     33.07 o 
   9   1  24     1116.53     1062.05     48.94 o 
  10   1  24       62.57       51.27     34.52 o 
  11   1  24      318.18      375.18     61.76 o 
   0   2  24    15255.05    15139.71    162.82 o 
   1   2  24      341.54      400.57     13.07 o 
   2   2  24     9547.62     9558.67     85.37 o 
   3   2  24      904.21      959.42     26.90 o 
   4   2  24     4942.11     5043.27     70.61 o 
   5   2  24       39.84       78.58     24.36 o 
   6   2  24     5333.52     5192.59     84.56 o 
   7   2  24      554.46      580.83     66.71 o 
   8   2  24     1701.16     1812.62     60.70 o 
   9   2  24      403.64      432.93     39.12 o 
  10   2  24      903.54      967.33     52.30 o 
  11   2  24       68.09       45.73     63.51 o 
   1   3  24     3001.59     2922.86     33.31 o 
   2   3  24       14.44       -3.13     11.49 o 
   3   3  24     3301.94     3226.12     46.91 o 
   4   3  24     3632.06     3625.45     64.70 o 
   5   3  24      795.31      753.67     33.91 o 
   6   3  24      132.75      149.28     26.61 o 
   7   3  24      861.35      901.03     43.51 o 
   8   3  24      474.51      526.51     40.51 o 
   9   3  24      525.13      589.50     53.76 o 
  10   3  24      244.07      249.95     40.50 o 
   0   4  24      906.70      903.11     29.82 o 
   1   4  24        0.43      -13.39     11.39 o 
   2   4  24      662.30      753.47     26.76 o 
   3   4  24        0.06        3.01     18.98 o 
   4   4  24      213.39      253.68     36.29 o 
   5   4  24       24.46        9.03     21.87 o 
   6   4  24       20.54       66.18     28.65 o 
   7   4  24      352.14      335.57     34.45 o 
   8   4  24      324.65      416.76     38.22 o 
   9   4  24       92.77      152.61     34.62 o 
  10   4  24      157.59      183.24     40.38 o 
   1   5  24    10080.49    10077.80    123.36 o 
   2   5  24      263.36      288.26     18.69 o 
   3   5  24     7582.73     7289.88     89.49 o 
   4   5  24      485.73      470.40     28.66 o 
   5   5  24     9058.25     8789.51    123.15 o 
   6   5  24      427.05      445.14     31.36 o 
   7   5  24     4479.20     4361.03     90.89 o 
   8   5  24       51.13       28.66     32.25 o 
   9   5  24     1460.76     1388.02     58.92 o 
   0   6  24    12486.47    12310.10    176.61 o 
   1   6  24      166.67      162.69     17.80 o 
   2   6  24    10451.80    10027.20    125.11 o 
   3   6  24      159.11      132.16     19.13 o 
   4   6  24     6578.20     6263.54     79.26 o 
   5   6  24       27.30       14.23     25.83 o 
   6   6  24     2959.58     2861.01     71.38 o 
   7   6  24       38.53      123.28     41.88 o 
   8   6  24     2091.82     2105.48     87.59 o 
   9   6  24       42.63       62.04     37.92 o 
   1   7  24      810.44      848.68     29.97 o 
   2   7  24       26.80       45.19     21.36 o 
   3   7  24       57.11       73.66     39.92 o 
   4   7  24      314.95      307.22     26.06 o 
   5   7  24      762.78      800.10     48.76 o 
   6   7  24       61.63       27.66     29.18 o 
   7   7  24      335.76      319.96     58.92 o 
   8   7  24       35.08       36.53     51.99 o 
   0   8  24      348.84      304.28     40.68 o 
   1   8  24      114.55       74.57     26.44 o 
   2   8  24      354.21      333.06     29.36 o 
   3   8  24        0.22       27.95     23.13 o 
   4   8  24       16.01        4.62     25.44 o 
   5   8  24        9.49      -15.64     35.41 o 
   6   8  24        9.40      -21.25     42.69 o 
   1   9  24       31.17       18.82     35.20 o 
   2   9  24       22.04       -2.04     27.78 o 
   3   9  24      240.90      286.09     36.63 o 
   4   9  24       33.83      -19.75     28.89 o 
   5   9  24      289.83      229.49     48.18 o 
   0  10  24      230.59      320.81     93.67 o 
   1  10  24       85.23       14.42     35.91 o 
   1   1  25      820.35     1016.70     48.17 o 
   2   1  25       24.02        2.45     11.28 o 
   3   1  25       69.71      119.18     17.95 o 
   4   1  25     3166.90     3130.24     53.34 o 
   5   1  25      574.65      637.68     32.12 o 
   6   1  25      176.91      226.30     31.41 o 
   7   1  25        0.47       44.95     37.24 o 
   8   1  25      234.49      261.51     33.16 o 
   9   1  25      391.75      427.01     40.06 o 
  10   1  25      301.50      294.69     45.53 o 
  11   1  25      356.41      364.00     45.93 o 
   0   2  25     1358.40     1265.03     33.17 o 
   1   2  25       14.68       37.41     11.26 o 
   2   2  25     2770.63     2877.63     35.22 o 
   3   2  25       42.84       49.58     16.82 o 
   4   2  25     7992.74     7900.40    120.58 o 
   5   2  25        2.55      -20.33     23.39 o 
   6   2  25     5623.04     5385.21     87.47 o 
   7   2  25      441.79      435.46     36.74 o 
   8   2  25     1529.55     1489.94     60.50 o 
   9   2  25      700.00      711.98     43.98 o 
  10   2  25      816.41      929.18     62.19 o 
  11   2  25      189.22      182.84     49.12 o 
   1   3  25     3592.30     3537.75     38.40 o 
   2   3  25       33.20       32.32     12.54 o 
   3   3  25     6609.96     6242.12     90.01 o 
   4   3  25      283.98      320.21     27.71 o 
   5   3  25      612.33      646.02     32.81 o 
   6   3  25       18.51        6.22     22.30 o 
   7   3  25     3118.67     3135.02     73.18 o 
   8   3  25        0.68      -39.58     28.31 o 
   9   3  25     2277.21     2234.09     67.74 o 
  10   3  25       40.59       53.49     37.25 o 
   0   4  25    10097.71    10076.73    141.68 o 
   1   4  25       13.77       14.38     14.01 o 
   2   4  25     7978.51     7760.33     83.23 o 
   3   4  25       45.96       33.93     19.66 o 
   4   4  25     8367.80     8196.57    114.14 o 
   5   4  25      169.17      148.98     25.05 o 
   6   4  25     6688.39     6619.82    109.84 o 
   7   4  25      597.80      609.41     40.63 o 
   8   4  25     2205.06     2147.20     86.78 o 
   9   4  25      450.94      453.76     40.60 o 
  10   4  25      935.94     1067.64     55.95 o 
   1   5  25     3799.69     3838.63     56.37 o 
   2   5  25        8.99        6.37     15.12 o 
   3   5  25     1426.19     1311.98     33.36 o 
   4   5  25      329.86      342.74     26.52 o 
   5   5  25     1275.80     1209.62     40.82 o 
   6   5  25      272.27      337.20     29.62 o 
   7   5  25      448.04      540.11     40.27 o 
   8   5  25       80.37       41.14     34.76 o 
   9   5  25      507.34      532.09     65.75 o 
   0   6  25       61.00       84.57     24.54 o 
   1   6  25        1.79        0.08     17.55 o 
   2   6  25        0.73       10.44     28.16 o 
   3   6  25        1.84       38.76     20.90 o 
   4   6  25      108.41      137.92     25.63 o 
   5   6  25        3.65       -7.79     26.69 o 
   6   6  25       19.74       48.98     29.06 o 
   7   6  25      565.18      584.36     42.40 o 
   8   6  25       19.85       38.52     31.96 o 
   9   6  25      258.79      241.27     39.81 o 
   1   7  25      957.11     1019.82     31.93 o 
   2   7  25      230.54      202.84     23.55 o 
   3   7  25      854.85      956.45     38.49 o 
   4   7  25     1048.25      961.46     70.52 o 
   5   7  25     1020.44     1003.83     44.94 o 
   6   7  25       23.34       34.67     30.36 o 
   7   7  25      414.80      430.96     42.02 o 
   8   7  25       36.87       53.48     36.29 o 
   0   8  25      903.29     1033.53     53.54 o 
   1   8  25       18.03      -19.41     29.23 o 
   2   8  25      821.61      885.54     39.37 o 
   3   8  25        6.27      -11.03     22.43 o 
   4   8  25      952.51     1043.38     57.90 o 
   5   8  25        0.66        8.89     35.89 o 
   6   8  25      812.65      831.00     48.62 o 
   1   9  25      287.81      324.33     39.04 o 
   2   9  25      152.38      160.28     35.37 o 
   3   9  25      402.95      411.62     35.45 o 
   4   9  25       77.57      136.56     31.92 o 
   0   0  26    66164.75    64053.48    912.28 o 
   1   0  26     1081.59     1072.79     26.56 o 
   2   0  26    47674.98    45754.17    513.47 o 
   3   0  26      475.52      516.96     29.63 o 
   4   0  26    31599.65    31073.23    463.32 o 
   5   0  26       37.53       52.42     33.34 o 
   6   0  26    16270.52    15259.14    303.02 o 
   7   0  26       29.38       23.92     59.48 o 
   8   0  26     3950.69     4053.11    122.61 o 
   9   0  26       12.97      -41.49     61.86 o 
  10   0  26     2884.26     2733.92    107.25 o 
  11   0  26      135.92       70.74     72.95 o 
   1   1  26    23994.95    24136.83    177.95 o 
   2   1  26      539.78      581.19     18.53 o 
   3   1  26    22946.52    22847.08    227.01 o 
   4   1  26       28.71       19.17     21.16 o 
   5   1  26     7383.39     7494.42    108.28 o 
   6   1  26      573.18      584.65     33.72 o 
   7   1  26     6590.11     6397.77    112.06 o 
   8   1  26       54.31       43.38     31.67 o 
   9   1  26     2751.36     2593.83     71.15 o 
  10   1  26        0.26      -58.69     39.13 o 
  11   1  26     1114.54     1134.04     61.29 o 
   0   2  26     2944.26     2707.73     42.94 o 
   1   2  26      356.62      342.10     13.59 o 
   2   2  26      895.51      931.68     21.61 o 
   3   2  26      141.76      151.85     18.56 o 
   4   2  26      506.72      568.45     29.13 o 
   5   2  26      409.54      483.46     30.80 o 
   6   2  26      201.80      248.92     27.40 o 
   7   2  26      660.64      632.57     39.64 o 
   8   2  26      261.53      209.95     33.60 o 
   9   2  26       35.07       -9.96     32.18 o 
  10   2  26       12.80       28.13     34.18 o 
  11   2  26        4.42      -30.06     40.47 o 
   1   3  26     7321.94     7122.86     69.08 o 
   2   3  26      158.09      223.56     14.78 o 
   3   3  26     4293.21     4080.98     68.10 o 
   4   3  26      997.68     1020.67     37.82 o 
   5   3  26     2584.91     2486.30     92.72 o 
   6   3  26      410.90      425.69     30.76 o 
   7   3  26     1804.07     1682.45     56.79 o 
   8   3  26       38.32        9.12     29.88 o 
   9   3  26      718.56      697.26     46.36 o 
  10   3  26        0.08       49.23     37.99 o 
   0   4  26     4949.78     4996.62     94.34 o 
   1   4  26      766.60      747.16     23.52 o 
   2   4  26      686.90      710.54     23.45 o 
   3   4  26       13.21       24.99     22.13 o 
   4   4  26     1301.73     1387.73     42.49 o 
   5   4  26      942.50      941.65     36.54 o 
   6   4  26      410.16      492.79     32.48 o 
   7   4  26      341.04      298.75     35.27 o 
   8   4  26       36.70       92.29     33.48 o 
   9   4  26        0.04       20.58     34.07 o 
  10   4  26      340.07      447.98     45.90 o 
   1   5  26      222.00      270.80     21.56 o 
   2   5  26        0.22      -25.73     17.16 o 
   3   5  26       37.58       55.89     19.82 o 
   4   5  26       25.55       44.38     22.96 o 
   5   5  26       32.85       43.10     25.80 o 
   6   5  26       60.67       57.27     24.88 o 
   7   5  26       28.29       24.97     26.60 o 
   8   5  26        0.03      -13.75     30.88 o 
   9   5  26      256.88      263.38     40.94 o 
   0   6  26      911.30      927.11     39.06 o 
   1   6  26        0.03       -2.69     17.64 o 
   2   6  26      579.32      586.43     28.33 o 
   3   6  26       42.32       23.54     25.14 o 
   4   6  26      730.05      691.26     33.75 o 
   5   6  26      124.27      130.96     29.99 o 
   6   6  26      223.72      228.49     32.91 o 
   7   6  26        9.06      -44.66     29.77 o 
   8   6  26      169.76      152.42     48.25 o 
   1   7  26     3455.95     3296.38     54.98 o 
   2   7  26       35.56       35.83     21.97 o 
   3   7  26     5685.99     5330.72    100.90 o 
   4   7  26      112.19       71.49     34.47 o 
   5   7  26     2161.22     2152.48     86.43 o 
   6   7  26        0.38      -49.71     33.92 o 
   7   7  26     1669.71     1677.00     63.38 o 
   0   8  26     2801.10     2741.67    100.85 o 
   1   8  26        7.24      -23.96     25.77 o 
   2   8  26     1540.61     1546.49     49.13 o 
   3   8  26        1.65      -12.58     23.24 o 
   4   8  26     1950.20     1929.65    112.89 o 
   5   8  26       74.10       83.60     40.78 o 
   6   8  26     1206.52     1207.10    134.36 o 
   1   9  26       96.69       49.99     34.52 o 
   2   9  26      206.68      135.71     35.16 o 
   3   9  26       30.92       26.19     30.30 o 
   4   9  26        0.31       10.56     32.08 o 
   1   1  27        1.27       59.22     14.01 o 
   2   1  27       39.06       46.08     13.37 o 
   3   1  27      341.67      406.70     25.59 o 
   4   1  27      318.33      379.65     22.95 o 
   5   1  27       75.71      158.68     26.02 o 
   6   1  27     1457.29     1325.58     43.72 o 
   7   1  27      690.81      782.09     43.33 o 
   8   1  27     2212.18     2087.77     64.63 o 
   9   1  27       98.59       70.01     35.26 o 
  10   1  27      413.28      371.30     47.44 o 
  11   1  27       28.83       48.96     60.36 o 
   0   2  27       70.14      101.47     18.25 o 
   1   2  27       24.18       17.67     12.07 o 
   2   2  27      422.68      456.91     16.61 o 
   3   2  27     2755.31     2644.84     43.80 o 
   4   2  27      757.52      758.92     27.11 o 
   5   2  27     1815.89     1635.96     40.95 o 
   6   2  27      906.06      862.27     37.09 o 
   7   2  27        2.10       -2.81     28.97 o 
   8   2  27     1143.75     1037.02     48.73 o 
   9   2  27      515.56      501.01     41.33 o 
  10   2  27      670.84      672.33     64.22 o 
   1   3  27     6917.18     6904.09     66.84 o 
   2   3  27       82.02       73.64     14.15 o 
   3   3  27     4837.69     4766.35     69.25 o 
   4   3  27     1423.20     1352.11     42.51 o 
   5   3  27     3507.72     3536.98     70.05 o 
   6   3  27      109.53       55.41     25.31 o 
   7   3  27     2623.27     2562.39     93.24 o 
   8   3  27        1.02      -44.60     29.73 o 
   9   3  27     1773.45     1628.19     59.22 o 
  10   3  27      151.30      128.04     37.91 o 
   0   4  27     8492.34     8194.58    144.36 o 
   1   4  27      211.16      158.06     18.10 o 
   2   4  27     4702.12     4689.34     58.29 o 
   3   4  27       48.52       47.17     22.03 o 
   4   4  27     6329.19     6012.54     92.06 o 
   5   4  27      566.49      548.34     32.18 o 
   6   4  27     6640.46     6299.03     99.54 o 
   7   4  27      956.47      932.90     39.95 o 
   8   4  27     2305.92     2338.51    111.52 o 
   9   4  27      590.38      647.77     45.10 o 
  10   4  27     1713.00     1678.07     69.28 o 
   1   5  27     2126.97     2130.02     41.73 o 
   2   5  27       12.59        3.68     17.87 o 
   3   5  27     2381.18     2309.67     52.11 o 
   4   5  27       22.14        9.03     25.90 o 
   5   5  27      797.46      939.82     37.59 o 
   6   5  27       77.57       30.49     32.82 o 
   7   5  27      569.86      642.75     36.51 o 
   8   5  27       17.72       62.73     33.98 o 
   9   5  27      112.94       84.88     38.89 o 
   0   6  27      115.41      150.25     27.01 o 
   1   6  27        2.71       -9.48     17.64 o 
   2   6  27      107.44       82.79     21.46 o 
   3   6  27      157.41      179.87     34.26 o 
   4   6  27       33.31        2.46     24.01 o 
   5   6  27      137.05      177.79     28.48 o 
   6   6  27      175.43      204.62     39.89 o 
   7   6  27       29.97        1.33     32.12 o 
   8   6  27        0.33       23.50     33.93 o 
   1   7  27     2127.14     2017.68     44.05 o 
   2   7  27      311.80      310.62     25.95 o 
   3   7  27     2218.20     2138.95     65.16 o 
   4   7  27       29.96       14.43     45.12 o 
   5   7  27      199.77      226.26     41.79 o 
   6   7  27       59.73       25.48     30.65 o 
   7   7  27      591.72      591.44     46.54 o 
   0   8  27      933.77     1038.35     68.86 o 
   1   8  27       26.96       14.63     26.64 o 
   2   8  27      482.21      527.70     35.60 o 
   3   8  27       69.34       78.82     26.27 o 
   4   8  27      945.14     1102.87     60.71 o 
   5   8  27       12.80       19.64     48.01 o 
   6   8  27     1004.41      908.66     64.85 o 
   1   9  27      422.51      430.37     43.09 o 
   2   9  27       32.82        9.40     33.13 o 
   3   9  27      419.68      415.12     65.12 o 
   4   9  27       11.96       78.76     35.13 o 
   0   0  28     4311.98     4339.82    107.43 o 
   1   0  28      217.52      341.39     24.25 o 
   2   0  28      940.54      905.26     35.70 o 
   3   0  28      982.89     1010.86     42.36 o 
   4   0  28     1315.58     1170.78     70.26 o 
   5   0  28      327.98      348.35     38.40 o 
   6   0  28     2000.82     1860.70     84.14 o 
   7   0  28      928.05      928.75     65.21 o 
   8   0  28      881.61      998.63     71.29 o 
   9   0  28       14.75       55.57     80.41 o 
  10   0  28     1388.20     1382.91    116.68 o 
   1   1  28     2557.59     2495.59     39.76 o 
   2   1  28       36.41       25.67     13.97 o 
   3   1  28     2917.79     2839.03     43.44 o 
   4   1  28     1163.97     1173.49     33.58 o 
   5   1  28     1636.28     1639.09     44.17 o 
   6   1  28        3.19        3.98     25.35 o 
   7   1  28     1451.89     1522.87     56.40 o 
   8   1  28      415.52      409.59     40.05 o 
   9   1  28      145.47      173.09     37.46 o 
  10   1  28      313.02      270.46     43.65 o 
   0   2  28     2741.89     2553.88     47.81 o 
   1   2  28        1.03       -9.39     12.51 o 
   2   2  28    12729.88    12358.00    115.31 o 
   3   2  28        2.30       -8.13     15.85 o 
   4   2  28     1946.82     1945.15     40.73 o 
   5   2  28      265.08      258.69     23.80 o 
   6   2  28      958.34      975.90     38.39 o 
   7   2  28      110.36       43.30     31.64 o 
   8   2  28     3380.45     3174.89     77.93 o 
   9   2  28        2.91      -38.36     31.33 o 
  10   2  28      638.04      608.38     47.77 o 
   1   3  28     1364.64     1366.05     28.67 o 
   2   3  28        7.70        1.20     13.74 o 
   3   3  28      528.28      572.81     27.67 o 
   4   3  28       32.51       11.92     22.93 o 
   5   3  28     2220.99     2328.87     54.72 o 
   6   3  28      262.41      242.82     28.77 o 
   7   3  28     2114.46     2124.08     64.20 o 
   8   3  28      357.42      349.60     37.55 o 
   9   3  28      238.47      184.69     41.55 o 
  10   3  28      263.21      310.41     44.16 o 
   0   4  28     3723.11     3619.41     70.37 o 
   1   4  28       13.13       13.17     16.93 o 
   2   4  28     3565.94     3541.65     53.64 o 
   3   4  28        2.62       24.81     21.71 o 
   4   4  28     2649.28     2475.24     54.94 o 
   5   4  28      328.49      301.50     28.18 o 
   6   4  28     1177.45     1273.08     45.86 o 
   7   4  28       42.83       76.95     27.56 o 
   8   4  28      580.97      627.26     50.97 o 
   9   4  28        0.07       13.42     33.82 o 
   1   5  28     9889.81     9778.11    129.79 o 
   2   5  28        1.13        4.83     17.68 o 
   3   5  28    10385.55    10243.89    156.05 o 
   4   5  28       32.51        1.57     21.83 o 
   5   5  28     7751.59     7455.33    110.81 o 
   6   5  28       36.13      -12.70     25.37 o 
   7   5  28     2946.37     2778.18     63.99 o 
   8   5  28      147.38      122.21     34.95 o 
   9   5  28     1154.78     1218.82     57.51 o 
   0   6  28    12709.13    11714.01    251.91 o 
   1   6  28      228.24      204.79     21.85 o 
   2   6  28     4968.07     4757.61     73.00 o 
   3   6  28      587.65      562.87     32.50 o 
   4   6  28     4624.39     4590.46     96.80 o 
   5   6  28      338.21      381.54     50.48 o 
   6   6  28     2560.81     2466.01     67.86 o 
   7   6  28       14.70       10.27     31.88 o 
   8   6  28     1074.41     1240.16     57.23 o 
   1   7  28      966.69      957.11     32.46 o 
   2   7  28        0.32      -18.91     21.65 o 
   3   7  28      645.50      617.39     39.61 o 
   4   7  28       12.02      -46.34     32.66 o 
   5   7  28      535.15      532.12     47.17 o 
   6   7  28       16.41        4.82     30.69 o 
   7   7  28      387.84      475.05     43.79 o 
   0   8  28       89.19       93.71     41.93 o 
   1   8  28        2.42      -30.58     24.71 o 
   2   8  28      467.26      480.95     47.18 o 
   3   8  28       59.23       31.97     26.52 o 
   4   8  28      114.23       89.19     39.43 o 
   5   8  28       53.65       74.94     78.77 o 
   6   8  28        2.16      -42.20     41.56 o 
   1   9  28       43.61       13.66     39.09 o 
   2   9  28       46.35       18.63     35.26 o 
   3   9  28       25.16       39.18     35.32 o 
   1   1  29    12033.03    11518.83    101.24 o 
   2   1  29      204.75      272.42     16.72 o 
   3   1  29     6516.87     6508.80     74.76 o 
   4   1  29     1446.35     1474.94     37.21 o 
   5   1  29    12612.52    12031.49    144.72 o 
   6   1  29       94.04       73.85     26.33 o 
   7   1  29     5055.66     4894.38     96.04 o 
   8   1  29       11.68       44.64     46.63 o 
   9   1  29     1772.44     1782.07     62.76 o 
  10   1  29       45.23       12.80     37.59 o 
   0   2  29    12183.99    11614.52    144.64 o 
   1   2  29       20.78       18.32     13.47 o 
   2   2  29    12252.67    12087.21    113.68 o 
   3   2  29      384.50      375.21     21.25 o 
   4   2  29     4667.32     4597.42     64.44 o 
   5   2  29      228.26      219.58     23.65 o 
   6   2  29     2232.40     2173.92     53.82 o 
   7   2  29      174.95      170.70     32.85 o 
   8   2  29     3273.18     3141.10     77.50 o 
   9   2  29       41.79        6.69     32.53 o 
  10   2  29     1889.18     1965.11     70.35 o 
   1   3  29      850.45      902.30     24.42 o 
   2   3  29       17.12       13.89     14.87 o 
   3   3  29     2621.25     2394.64     44.04 o 
   4   3  29        3.30      -33.29     23.01 o 
   5   3  29     3033.33     3019.91     75.36 o 
   6   3  29      141.10      141.23     31.12 o 
   7   3  29     1967.09     1778.74     52.03 o 
   8   3  29        0.18      -19.35     29.70 o 
   9   3  29      829.58      810.94     49.70 o 
  10   3  29       18.82       50.48     40.91 o 
   0   4  29      109.52      123.89     29.40 o 
   1   4  29       42.91       27.25     19.95 o 
   2   4  29        3.90       29.07     18.89 o 
   3   4  29        0.20       -9.40     21.20 o 
   4   4  29        7.76       29.26     23.54 o 
   5   4  29      236.41      255.59     32.09 o 
   6   4  29       17.90       50.77     26.76 o 
   7   4  29      142.21      103.83     30.36 o 
   8   4  29       27.89        3.90     35.93 o 
   9   4  29      130.14      166.55     39.72 o 
   1   5  29      167.20      185.63     21.03 o 
   2   5  29       46.12       26.19     18.61 o 
   3   5  29      369.92      383.41     31.65 o 
   4   5  29       21.39        4.02     22.33 o 
   5   5  29      365.87      349.42     30.04 o 
   6   5  29      154.30      122.82     26.97 o 
   7   5  29      199.27      227.43     31.28 o 
   8   5  29       80.92      105.31     38.32 o 
   9   5  29       77.00       79.60     39.65 o 
   0   6  29      539.25      667.16     65.86 o 
   1   6  29        3.89       -2.25     19.33 o 
   2   6  29     2585.80     2614.55     51.91 o 
   3   6  29      250.66      277.52     28.52 o 
   4   6  29     1465.40     1467.38     87.59 o 
   5   6  29       40.93       40.80     26.33 o 
   6   6  29      248.40      282.80     34.24 o 
   7   6  29        2.75      -34.57     32.27 o 
   8   6  29      211.20      210.64     41.49 o 
   1   7  29      484.18      462.04     26.84 o 
   2   7  29      200.27      170.79     25.43 o 
   3   7  29      150.48      164.92     31.96 o 
   4   7  29        4.20      -44.50     58.04 o 
   5   7  29      174.56      237.88     43.49 o 
   6   7  29      218.62      244.70     44.83 o 
   7   7  29       14.09       51.61     36.84 o 
   0   8  29     1080.46     1081.71     92.64 o 
   1   8  29        0.73       -8.65     28.37 o 
   2   8  29     1302.70     1304.58     47.77 o 
   3   8  29      145.78      114.88     31.62 o 
   4   8  29      609.16      625.44     43.82 o 
   5   8  29       53.00       39.44     44.83 o 
   1   9  29     1906.64     2028.22     79.41 o 
   2   9  29       56.90        2.91     34.86 o 
   3   9  29     1722.63     1686.40    113.56 o 
   0   0  30     8962.94     9038.79    148.61 o 
   1   0  30       57.11       95.57     19.59 o 
   2   0  30    21633.34    20614.04    274.14 o 
   3   0  30       84.50       83.32     26.55 o 
   4   0  30    10720.12    10352.96    154.63 o 
   5   0  30      362.24      358.99     42.75 o 
   6   0  30     6445.10     6293.31    233.25 o 
   7   0  30     1084.62     1047.14     77.51 o 
   8   0  30     4741.92     4547.39    184.24 o 
   9   0  30     1005.17     1161.63     77.98 o 
  10   0  30      728.71      775.20     71.52 o 
   1   1  30     6300.66     6261.41     65.41 o 
   2   1  30      144.51      144.45     15.76 o 
   3   1  30     4744.69     4551.14     58.97 o 
   4   1  30       33.52       50.52     19.85 o 
   5   1  30     2496.21     2543.92     51.92 o 
   6   1  30        6.32      -14.68     24.45 o 
   7   1  30     1723.66     1606.10     57.81 o 
   8   1  30       15.01       23.73     34.49 o 
   9   1  30      284.28      356.37     41.14 o 
  10   1  30       96.35       50.13     37.84 o 
   0   2  30     2172.40     2301.85     47.61 o 
   1   2  30        0.96       -0.24     13.65 o 
   2   2  30     4812.37     4908.69     56.77 o 
   3   2  30     2166.89     2242.99     42.58 o 
   4   2  30     2720.43     2762.38     48.02 o 
   5   2  30      993.35     1067.78     41.31 o 
   6   2  30      705.68      777.59     37.20 o 
   7   2  30      428.19      475.22     38.83 o 
   8   2  30      495.41      548.65     42.67 o 
   9   2  30      385.73      345.10     49.75 o 
  10   2  30      337.26      415.26     56.43 o 
   1   3  30        0.94       21.25     16.01 o 
   2   3  30       33.50       -4.04     15.52 o 
   3   3  30      337.11      366.39     26.64 o 
   4   3  30      388.32      370.83     34.06 o 
   5   3  30      150.11      161.94     27.58 o 
   6   3  30      379.14      392.73     31.20 o 
   7   3  30       20.24       20.04     26.76 o 
   8   3  30      719.90      745.73     59.32 o 
   9   3  30       77.52       60.43     35.88 o 
  10   3  30      238.98      199.49     43.48 o 
   0   4  30     3861.65     3880.77     88.00 o 
   1   4  30      669.00      651.60     28.62 o 
   2   4  30      436.11      535.92     26.64 o 
   3   4  30      236.77      189.84     22.97 o 
   4   4  30     1427.03     1416.14     44.84 o 
   5   4  30        1.86      -15.45     24.25 o 
   6   4  30      960.14      989.73     40.23 o 
   7   4  30       19.58       15.51     27.88 o 
   8   4  30      277.53      300.49     39.27 o 
   9   4  30        0.99        4.37     36.56 o 
   1   5  30     2210.06     2190.14     43.26 o 
   2   5  30       29.10      -15.85     18.21 o 
   3   5  30      665.19      808.44     35.55 o 
   4   5  30      346.40      385.22     29.49 o 
   5   5  30     2171.57     2073.86     53.12 o 
   6   5  30      367.38      319.99     32.06 o 
   7   5  30      520.16      508.81     36.38 o 
   8   5  30      372.30      331.85     40.58 o 
   9   5  30      637.51      662.25     64.52 o 
   0   6  30     1896.11     1823.76     93.21 o 
   1   6  30      327.32      296.28     23.20 o 
   2   6  30     2800.96     2713.20     54.16 o 
   3   6  30      180.25      160.13     31.82 o 
   4   6  30     2404.07     2390.68     70.29 o 
   5   6  30      189.35      165.38     33.08 o 
   6   6  30     1161.18     1222.20     74.58 o 
   7   6  30       58.58       72.52     35.16 o 
   8   6  30     1213.31     1195.68     58.62 o 
   1   7  30      781.90      876.76     33.29 o 
   2   7  30      100.51       96.67     24.27 o 
   3   7  30      918.70     1011.91     47.56 o 
   4   7  30       54.85       80.32     35.29 o 
   5   7  30      549.83      612.42     65.95 o 
   6   7  30       51.77        6.23     40.71 o 
   7   7  30      308.62      317.45     43.11 o 
   0   8  30      837.50      875.58    115.64 o 
   1   8  30       24.14       -3.70     30.61 o 
   2   8  30       45.89       42.35     27.77 o 
   3   8  30      126.07       87.51     41.80 o 
   4   8  30      445.77      506.74     44.81 o 
   5   8  30       10.77      -60.27     40.18 o 
   1   9  30       50.94       64.20     42.86 o 
   2   9  30        4.64      -40.10     34.99 o 
   1   1  31     2846.74     3047.78     61.16 o 
   2   1  31      332.84      369.06     21.76 o 
   3   1  31     3352.02     3275.68     59.14 o 
   4   1  31      976.42      920.16     28.51 o 
   5   1  31       12.17       17.72     20.46 o 
   6   1  31       43.94       15.64     27.19 o 
   7   1  31       84.33       73.82     33.03 o 
   8   1  31        4.87       57.23     33.71 o 
   9   1  31       11.55       29.36     43.39 o 
  10   1  31        0.19       27.02     50.36 o 
   0   2  31       22.13       29.95     20.59 o 
   1   2  31        2.81        7.02     15.62 o 
   2   2  31      745.88      788.07     23.58 o 
   3   2  31      259.01      234.54     22.04 o 
   4   2  31      199.89      163.57     21.56 o 
   5   2  31       24.13        6.27     25.08 o 
   6   2  31       21.97        1.90     25.31 o 
   7   2  31        0.47       -8.34     30.62 o 
   8   2  31      123.75      195.02     36.76 o 
   9   2  31       33.43       50.52     34.85 o 
  10   2  31      178.03      160.99     42.92 o 
   1   3  31    11804.54    11537.35    110.43 o 
   2   3  31      757.15      808.73     26.05 o 
   3   3  31     9374.36     9288.13    107.31 o 
   4   3  31       22.03       33.71     23.00 o 
   5   3  31     4717.44     4693.36    102.64 o 
   6   3  31       48.59       59.17     26.04 o 
   7   3  31     4977.36     4716.53     85.67 o 
   8   3  31       38.42       -9.47     33.09 o 
   9   3  31     1912.18     1831.96     65.65 o 
   0   4  31    13054.39    12517.55    328.52 o 
   1   4  31       28.13       21.90     16.93 o 
   2   4  31    10964.80    10655.65    121.20 o 
   3   4  31       11.72       30.56     23.60 o 
   4   4  31    10543.44    10094.07    144.90 o 
   5   4  31        1.14      -32.56     25.04 o 
   6   4  31     8448.10     7923.68    119.04 o 
   7   4  31       22.67       -6.05     29.24 o 
   8   4  31     3117.10     2908.37     76.03 o 
   9   4  31        3.61      -29.06     35.99 o 
   1   5  31     4463.10     4057.07     62.38 o 
   2   5  31       40.23       28.66     20.55 o 
   3   5  31     1480.96     1424.60     45.59 o 
   4   5  31      414.82      445.46     36.09 o 
   5   5  31     1402.09     1373.87     46.00 o 
   6   5  31        1.00      -11.86     26.17 o 
   7   5  31      619.11      609.15     38.76 o 
   8   5  31       15.85      -35.02     34.27 o 
   0   6  31      716.00      714.64     63.39 o 
   1   6  31        3.80      -13.33     18.50 o 
   2   6  31      874.81      876.89     31.89 o 
   3   6  31       32.17        3.85     23.17 o 
   4   6  31     1189.25     1132.23     49.62 o 
   5   6  31        9.23       -9.05     29.98 o 
   6   6  31      523.65      480.83     41.23 o 
   7   6  31        1.28      -24.08     32.23 o 
   1   7  31     2159.53     2109.30     50.37 o 
   2   7  31        0.44      -14.77     22.50 o 
   3   7  31     2213.54     2217.34     64.35 o 
   4   7  31       91.09      147.58     32.73 o 
   5   7  31     1459.67     1478.08     69.00 o 
   6   7  31        5.25       76.81     42.74 o 
   0   8  31      784.92      659.21     62.73 o 
   1   8  31       12.67      -43.81     29.42 o 
   2   8  31      591.05      585.45     38.10 o 
   3   8  31        0.92        9.18     32.65 o 
   4   8  31      422.21      452.46     45.45 o 
   5   8  31        0.18      -24.64     42.06 o 
   1   9  31        0.85       21.97     60.96 o 
   2   9  31        0.02      -36.20     41.70 o 
   0   0  32     6678.28     6425.06    114.03 o 
   1   0  32      732.80      744.00     32.92 o 
   2   0  32     3635.29     3634.26     84.97 o 
   3   0  32      529.47      558.65     35.83 o 
   4   0  32     8712.99     8430.64    133.07 o 
   5   0  32      176.90      162.48     28.78 o 
   6   0  32    11928.61    11047.84    196.60 o 
   7   0  32        6.03      -54.37     77.09 o 
   8   0  32     2219.40     2218.43     98.90 o 
   9   0  32      619.88      674.85     77.82 o 
  10   0  32     1661.48     1721.37     99.65 o 
   1   1  32    15177.50    14765.93    134.65 o 
   2   1  32      465.83      462.28     22.31 o 
   3   1  32     7455.94     7336.63     83.63 o 
   4   1  32        5.59       -8.77     17.99 o 
   5   1  32     1449.58     1377.47     37.97 o 
   6   1  32       32.43       52.05     26.42 o 
   7   1  32     2971.00     2978.84     76.17 o 
   8   1  32      101.67       60.43     36.00 o 
   9   1  32     1944.65     1937.70     68.15 o 
  10   1  32        1.39       34.05     41.61 o 
   0   2  32      735.98      865.40     35.91 o 
   1   2  32       75.26       70.78     17.47 o 
   2   2  32      903.02      926.53     25.39 o 
   3   2  32      109.35       94.81     18.96 o 
   4   2  32       16.15       23.48     18.35 o 
   5   2  32      127.70      109.43     25.13 o 
   6   2  32        0.65       29.05     27.26 o 
   7   2  32      344.67      361.05     38.81 o 
   8   2  32      256.37      309.95     42.42 o 
   9   2  32       97.25       85.75     38.27 o 
  10   2  32        0.04        8.84     39.66 o 
   1   3  32     2576.71     2518.72     46.81 o 
   2   3  32        1.21       -7.50     18.03 o 
   3   3  32     1012.41     1073.42     33.24 o 
   4   3  32     1141.32     1098.51     39.18 o 
   5   3  32      482.73      539.38     33.33 o 
   6   3  32      679.50      650.95     36.44 o 
   7   3  32      153.42      187.70     31.29 o 
   8   3  32      292.53      251.71     38.37 o 
   9   3  32      368.05      435.39     45.90 o 
   0   4  32      594.55      808.08     42.80 o 
   1   4  32      186.24      150.47     18.92 o 
   2   4  32      528.25      600.76     26.42 o 
   3   4  32        0.45       -4.32     26.36 o 
   4   4  32     1062.14     1117.97     40.95 o 
   5   4  32      224.12      145.44     27.83 o 
   6   4  32      529.96      592.11     47.27 o 
   7   4  32      255.59      284.38     37.09 o 
   8   4  32      378.54      455.56     77.00 o 
   9   4  32        0.06        9.48     37.33 o 
   1   5  32     1692.70     1640.75     38.71 o 
   2   5  32       25.37       16.97     20.88 o 
   3   5  32      165.88      152.77     26.65 o 
   4   5  32       20.02       11.83     28.58 o 
   5   5  32      592.54      671.91     36.60 o 
   6   5  32        3.12      -13.25     26.26 o 
   7   5  32      215.99      331.07     35.45 o 
   8   5  32      251.90      239.12     39.68 o 
   0   6  32      410.83      461.47     78.34 o 
   1   6  32       18.67      -30.64     20.43 o 
   2   6  32      202.27      189.44     25.01 o 
   3   6  32       29.88      -10.92     24.96 o 
   4   6  32      662.44      646.71     36.51 o 
   5   6  32      100.35       83.18     32.56 o 
   6   6  32      400.76      382.14     49.26 o 
   7   6  32       24.89       49.66     35.41 o 
   1   7  32     1996.00     1977.22     49.41 o 
   2   7  32       12.78       32.31     26.78 o 
   3   7  32     1556.70     1666.69     52.14 o 
   4   7  32       39.34       67.52     31.71 o 
   5   7  32      849.97      924.05     69.55 o 
   6   7  32       15.23      -24.99     44.13 o 
   0   8  32     1269.81     1116.63     58.92 o 
   1   8  32      163.10      150.77     35.52 o 
   2   8  32      853.76      758.44     67.30 o 
   3   8  32       40.97       18.74     33.85 o 
   4   8  32     1129.83     1118.33     55.31 o 
   1   9  32       96.98       53.72     46.74 o 
   1   1  33     3618.10     3660.38     49.70 o 
   2   1  33       13.95       14.61     18.07 o 
   3   1  33     3193.42     3147.12     48.66 o 
   4   1  33      981.41      985.20     29.79 o 
   5   1  33     1223.63     1186.27     35.52 o 
   6   1  33      721.96      662.94     32.85 o 
   7   1  33     1873.87     1866.31     62.57 o 
   8   1  33      371.46      411.43     40.51 o 
   9   1  33      432.06      514.88     65.77 o 
  10   1  33       69.25        8.74     43.18 o 
   0   2  33     8005.02     7901.82    138.08 o 
   1   2  33      132.47       98.58     18.22 o 
   2   2  33     9695.26     9224.28     98.34 o 
   3   2  33       98.44       89.86     18.61 o 
   4   2  33     8591.55     8538.61    138.41 o 
   5   2  33      189.87      203.85     28.77 o 
   6   2  33     4514.51     4398.96     80.99 o 
   7   2  33      299.75      262.79     35.49 o 
   8   2  33     2114.42     1996.14     66.68 o 
   9   2  33      126.52      129.00     39.90 o 
   1   3  33     2850.42     2823.64     44.37 o 
   2   3  33      581.59      574.66     25.94 o 
   3   3  33     2985.17     3000.59     72.66 o 
   4   3  33        2.16      -20.04     20.16 o 
   5   3  33     1678.39     1720.97     50.41 o 
   6   3  33       13.25       16.76     27.21 o 
   7   3  33      536.53      628.89     39.86 o 
   8   3  33       47.48       18.41     33.22 o 
   9   3  33      770.73      774.60     50.42 o 
   0   4  33     1371.08     1333.59     53.51 o 
   1   4  33       44.21       20.01     16.86 o 
   2   4  33      263.33      273.07     22.65 o 
   3   4  33       13.70        7.89     22.17 o 
   4   4  33      769.29      734.49     36.12 o 
   5   4  33      132.86      137.06     28.15 o 
   6   4  33     1168.74     1116.65     44.19 o 
   7   4  33      202.53      262.91     32.49 o 
   8   4  33      112.37       50.66     36.21 o 
   9   4  33      376.57      333.68     43.17 o 
   1   5  33       10.99       48.48     22.01 o 
   2   5  33        5.29       10.37     20.84 o 
   3   5  33      594.15      614.53     48.43 o 
   4   5  33      203.79      184.50     28.51 o 
   5   5  33        9.69       12.62     31.20 o 
   6   5  33       44.72       48.07     30.05 o 
   7   5  33      190.50      199.91     32.41 o 
   8   5  33       10.64        7.88     34.74 o 
   0   6  33       37.07       45.46     32.19 o 
   1   6  33       67.31       61.94     24.39 o 
   2   6  33      163.31      217.53     25.42 o 
   3   6  33        0.45      -18.18     24.94 o 
   4   6  33      144.23      120.63     33.61 o 
   5   6  33        0.54       43.45     30.48 o 
   6   6  33       44.97      129.81     41.18 o 
   7   6  33       69.01       59.00     37.69 o 
   1   7  33        0.37      -17.62     22.57 o 
   2   7  33        2.47       -1.40     26.18 o 
   3   7  33      140.84      130.17     29.18 o 
   4   7  33       25.62      -20.33     30.47 o 
   5   7  33        1.63       48.96     39.32 o 
   6   7  33       18.17       28.79     42.36 o 
   0   8  33     1132.03     1111.60     59.35 o 
   1   8  33        0.02      -18.39     31.43 o 
   2   8  33      826.65      858.24     57.42 o 
   3   8  33       20.04       14.86     40.95 o 
   4   8  33      447.44      448.33     44.92 o 
   0   0  34      411.76      526.19     65.07 o 
   1   0  34      454.53      471.87     29.68 o 
   2   0  34     1755.20     1864.78     50.31 o 
   3   0  34     2605.97     2433.19     59.96 o 
   4   0  34      887.21      964.92     64.58 o 
   5   0  34       16.73       -0.07     27.93 o 
   6   0  34       42.01       41.54     47.16 o 
   7   0  34      511.12      587.59     64.43 o 
   8   0  34       61.44       90.85     55.27 o 
   9   0  34        3.27      -74.19     49.46 o 
   1   1  34       33.91       82.61     19.13 o 
   2   1  34      659.11      667.67     24.99 o 
   3   1  34     3511.59     3264.15     49.44 o 
   4   1  34      813.64      821.33     28.02 o 
   5   1  34      330.27      379.22     26.87 o 
   6   1  34       96.12       39.52     25.24 o 
   7   1  34     1533.49     1543.64     59.25 o 
   8   1  34       14.83       23.68     38.93 o 
   9   1  34      788.78      722.90     49.82 o 
   0   2  34     8194.93     7945.92    125.48 o 
   1   2  34      584.64      588.45     24.39 o 
   2   2  34     7534.55     7646.85     91.97 o 
   3   2  34      233.59      227.39     20.11 o 
   4   2  34     3474.96     3427.90     52.01 o 
   5   2  34      223.39      238.38     28.41 o 
   6   2  34     3667.22     3434.34     70.78 o 
   7   2  34        1.90       -6.86     28.09 o 
   8   2  34     1070.83     1157.04     53.55 o 
   9   2  34      152.53      209.28     41.17 o 
   1   3  34     4057.89     3806.68     52.74 o 
   2   3  34       78.03       73.87     19.99 o 
   3   3  34     2195.04     2193.58     48.02 o 
   4   3  34      162.45      161.50     24.46 o 
   5   3  34     1572.98     1442.19     46.45 o 
   6   3  34       72.35      142.29     30.19 o 
   7   3  34     1526.28     1439.79     49.98 o 
   8   3  34      203.99      169.07     43.76 o 
   9   3  34      260.88      325.15     45.03 o 
   0   4  34     1419.65     1532.22     57.46 o 
   1   4  34      212.68      191.71     24.51 o 
   2   4  34      657.96      728.06     28.13 o 
   3   4  34       10.40        6.15     29.98 o 
   4   4  34      808.73      808.95     38.21 o 
   5   4  34        0.19      -12.39     25.94 o 
   6   4  34      241.02      302.69     41.79 o 
   7   4  34        7.25        0.72     29.38 o 
   8   4  34      220.30      218.83     39.65 o 
   1   5  34     6928.43     6590.05    102.01 o 
   2   5  34       16.63        2.23     20.89 o 
   3   5  34     6064.35     5929.94     96.69 o 
   4   5  34       14.78      -27.90     25.21 o 
   5   5  34     6701.98     6112.37    114.72 o 
   6   5  34      109.65       84.37     29.67 o 
   7   5  34     2873.47     2769.32     91.88 o 
   8   5  34        3.10      -21.33     35.33 o 
   0   6  34     5650.96     5455.38    117.04 o 
   1   6  34       20.29      -17.67     23.94 o 
   2   6  34     3799.28     3580.24     77.51 o 
   3   6  34       35.40       45.97     26.09 o 
   4   6  34     3931.98     3999.25     78.74 o 
   5   6  34        0.14      -10.17     29.83 o 
   6   6  34     1887.87     1892.63     80.10 o 
   7   6  34        3.56        2.69     59.84 o 
   1   7  34      364.92      294.79     28.59 o 
   2   7  34       16.56       12.71     29.86 o 
   3   7  34      130.36      120.43     30.25 o 
   4   7  34       31.73        6.13     31.57 o 
   5   7  34      247.59      252.82     39.76 o 
   0   8  34        1.91      -25.67     35.91 o 
   1   8  34       27.76      -35.31     32.11 o 
   2   8  34       66.75      111.28     42.57 o 
   3   8  34      102.43       10.84     36.51 o 
   1   1  35     1500.86     1421.13     33.89 o 
   2   1  35        4.89       13.55     17.48 o 
   3   1  35      581.10      716.28     26.15 o 
   4   1  35        8.76      -15.32     18.76 o 
   5   1  35     2471.13     2390.02     45.11 o 
   6   1  35      300.07      350.55     28.92 o 
   7   1  35      550.16      648.12     44.01 o 
   8   1  35      777.66      801.77     48.95 o 
   9   1  35      289.58      278.98     45.26 o 
   0   2  35    15775.71    15854.23    255.26 o 
   1   2  35       16.33       30.48     17.77 o 
   2   2  35     6811.77     6766.43     86.65 o 
   3   2  35      551.73      519.61     27.21 o 
   4   2  35     2326.89     2436.25     43.88 o 
   5   2  35      358.73      349.37     27.66 o 
   6   2  35     2458.85     2502.94     60.53 o 
   7   2  35       90.79      108.14     31.39 o 
   8   2  35     1419.83     1501.23     60.27 o 
   9   2  35      101.64      145.95     41.96 o 
   1   3  35     4525.82     4716.45     65.66 o 
   2   3  35      211.03      226.58     22.73 o 
   3   3  35     6984.25     6721.13     97.08 o 
   4   3  35       40.10       16.57     22.56 o 
   5   3  35     1310.22     1299.31     45.40 o 
   6   3  35       84.05      109.18     32.09 o 
   7   3  35     2290.44     2340.69     61.81 o 
   8   3  35       73.19       37.08     36.22 o 
   9   3  35      876.18      820.73     54.79 o 
   0   4  35     4900.00     4715.49    101.69 o 
   1   4  35       11.89       -0.07     26.89 o 
   2   4  35     2102.65     1969.33     42.63 o 
   3   4  35      300.81      336.74     28.64 o 
   4   4  35     1313.68     1305.82     44.72 o 
   5   4  35      488.57      491.49     34.55 o 
   6   4  35     1726.02     1660.96     52.25 o 
   7   4  35       79.61       88.44     31.43 o 
   8   4  35      460.56      509.30     45.46 o 
   1   5  35      159.97      208.54     27.59 o 
   2   5  35       29.19       10.24     21.07 o 
   3   5  35      190.78      159.90     28.20 o 
   4   5  35        0.21      -37.37     24.91 o 
   5   5  35      119.81      165.29     35.06 o 
   6   5  35      122.92       82.89     34.87 o 
   7   5  35      149.94      175.47     34.52 o 
   0   6  35        3.13      -30.57     32.51 o 
   1   6  35        0.28       -4.52     24.25 o 
   2   6  35        6.14       49.68     26.36 o 
   3   6  35      107.84      156.07     34.67 o 
   4   6  35        5.99       19.34     26.75 o 
   5   6  35      153.45      224.99     32.29 o 
   6   6  35       15.94       33.52     43.31 o 
   1   7  35      188.89      235.03     30.29 o 
   2   7  35      193.78      146.85     34.68 o 
   3   7  35      114.90      105.15     29.78 o 
   4   7  35      101.86       68.29     32.96 o 
   5   7  35        3.07       48.26     35.69 o 
   0   8  35      495.79      469.91     47.85 o 
   1   8  35       18.66      -49.53     33.02 o 
   2   8  35      335.86      319.67     55.17 o 
   3   8  35       26.97       71.99     43.05 o 
   0   0  36    17895.43    17759.92    495.10 o 
   1   0  36     1172.01     1110.13     54.79 o 
   2   0  36    13858.57    13269.74    188.40 o 
   3   0  36      308.45      301.09     31.35 o 
   4   0  36     6558.63     6204.88    108.19 o 
   5   0  36      191.13      206.54     37.27 o 
   6   0  36     7774.43     7454.87    128.50 o 
   7   0  36       11.17      -68.92     47.47 o 
   8   0  36     2806.78     2804.86    113.89 o 
   9   0  36        2.73      109.61     61.08 o 
   1   1  36     1793.69     1794.54     40.84 o 
   2   1  36      108.98      113.71     19.42 o 
   3   1  36     7213.48     7080.36     82.81 o 
   4   1  36       32.73       26.18     24.87 o 
   5   1  36     2828.25     2898.29     49.54 o 
   6   1  36      128.68      145.85     26.26 o 
   7   1  36     2634.50     2745.05     75.57 o 
   8   1  36       25.10        6.92     36.47 o 
   9   1  36      925.82      976.59     56.00 o 
   1   2  36      137.48      172.71     21.92 o 
   2   2  36      118.85      149.43     21.77 o 
   3   2  36      103.53       95.22     20.76 o 
   4   2  36       28.28       19.59     20.47 o 
   5   2  36       39.49       13.92     23.57 o 
   6   2  36       43.95       53.39     35.99 o 
   7   2  36      106.75      106.47     32.51 o 
   8   2  36        0.33       14.29     36.42 o 
   9   2  36        5.40       98.06     47.14 o 
   1   3  36      795.25     1116.15     46.94 o 
   2   3  36       29.09       23.98     20.75 o 
   3   3  36      495.19      634.01     35.42 o 
   4   3  36        4.56       -4.25     24.59 o 
   5   3  36      923.88      985.38     37.06 o 
   6   3  36        4.63      -20.49     26.14 o 
   7   3  36      384.71      405.97     49.35 o 
   8   3  36       43.86      -28.01     34.31 o 
   0   4  36      911.95      943.83     47.22 o 
   1   4  36      230.37      278.79     27.16 o 
   2   4  36       70.17       41.22     20.31 o 
   3   4  36       42.33       25.83     28.96 o 
   4   4  36      565.47      572.25     35.00 o 
   5   4  36        2.99       -1.85     25.78 o 
   6   4  36      171.01      238.17     32.29 o 
   7   4  36        7.87      -19.60     29.38 o 
   8   4  36      180.63      207.94     57.37 o 
   1   5  36       68.15       48.36     24.87 o 
   2   5  36       36.21        2.68     24.36 o 
   3   5  36       70.44       52.40     27.69 o 
   4   5  36       32.16      -30.40     26.01 o 
   5   5  36      130.26      135.54     30.22 o 
   6   5  36       26.30        3.73     31.53 o 
   7   5  36       56.17       36.50     32.26 o 
   0   6  36      130.70      169.27     36.75 o 
   1   6  36        8.05      -18.50     24.34 o 
   2   6  36      143.98      176.05     30.87 o 
   3   6  36       88.93       87.94     28.76 o 
   4   6  36      218.18      193.74     35.21 o 
   5   6  36       85.23       80.59     30.67 o 
   6   6  36      106.16      141.51     39.84 o 
   1   7  36     1433.75     1410.02     48.74 o 
   2   7  36        0.96       31.76     31.97 o 
   3   7  36     1432.46     1324.80     66.78 o 
   4   7  36       25.99       19.67     47.32 o 
   5   7  36     1530.20     1619.50     65.50 o 
   0   8  36     2728.89     2657.69     86.59 o 
   1   8  36        0.17       19.76     39.55 o 
   2   8  36     1700.29     1748.94     75.40 o 
   1   1  37      175.85      251.50     21.20 o 
   2   1  37      268.98      272.95     21.43 o 
   3   1  37       25.78       77.77     18.91 o 
   4   1  37      748.23      787.58     29.15 o 
   5   1  37      374.51      403.42     25.91 o 
   6   1  37       18.27       -5.37     22.89 o 
   7   1  37       51.88       42.86     32.46 o 
   8   1  37       76.40       43.48     46.93 o 
   9   1  37        7.02       -0.16     42.49 o 
   0   2  37      388.09      415.35     33.70 o 
   1   2  37        0.04      -15.28     19.67 o 
   2   2  37      150.81      199.77     21.54 o 
   3   2  37        0.25      -15.35     19.50 o 
   4   2  37      880.93      918.10     42.80 o 
   5   2  37       96.46      176.34     26.50 o 
   6   2  37      420.38      404.68     34.23 o 
   7   2  37      282.54      295.72     34.69 o 
   8   2  37      128.32      190.31     37.77 o 
   9   2  37      263.00      359.43     44.88 o 
   1   3  37    11632.47    10894.25    133.28 o 
   2   3  37      597.40      607.02     30.10 o 
   3   3  37     8635.22     8341.18    110.79 o 
   4   3  37      193.98      200.16     29.96 o 
   5   3  37     4934.45     4629.71     92.84 o 
   6   3  37        0.49      -20.20     26.16 o 
   7   3  37     2012.92     2096.51     68.52 o 
   8   3  37       66.13       85.64     39.05 o 
   0   4  37     7731.99     7167.66    196.36 o 
   1   4  37      103.20       86.34     23.81 o 
   2   4  37     5336.02     5287.78     82.31 o 
   3   4  37        5.27        2.19     25.88 o 
   4   4  37     3811.33     3763.50     74.78 o 
   5   4  37        0.73       37.64     26.41 o 
   6   4  37     3101.58     3032.98     68.75 o 
   7   4  37      252.10      253.39     34.59 o 
   8   4  37     1271.24     1263.53     58.12 o 
   1   5  37      380.00      390.41     30.70 o 
   2   5  37        7.28       21.61     24.45 o 
   3   5  37     1021.06     1129.39     48.19 o 
   4   5  37       27.76       16.16     30.32 o 
   5   5  37      946.52     1034.74     44.65 o 
   6   5  37       45.58       84.11     35.99 o 
   7   5  37      508.92      636.97     49.89 o 
   0   6  37      754.82      820.09     49.72 o 
   1   6  37        5.72      -36.15     24.10 o 
   2   6  37      581.31      724.30     44.02 o 
   3   6  37       32.05       16.68     30.89 o 
   4   6  37      685.05      664.97     39.71 o 
   5   6  37        0.54      -43.69     29.13 o 
   6   6  37      274.97      255.95     42.14 o 
   1   7  37     1840.77     1823.99     54.49 o 
   2   7  37       70.20       51.96     33.36 o 
   3   7  37     1464.44     1428.14     86.36 o 
   4   7  37      159.44      119.54     37.74 o 
   0   8  37      477.17      571.32     52.53 o 
   1   8  37        0.82      -56.67     37.78 o 
   0   0  38     1267.60     1398.68     92.43 o 
   1   0  38      348.42      449.73     65.18 o 
   2   0  38     1391.54     1462.97     55.19 o 
   3   0  38        3.35      -20.02     24.24 o 
   4   0  38      905.45     1023.06     45.10 o 
   5   0  38       64.14       92.58     31.32 o 
   6   0  38     1598.10     1604.05     58.01 o 
   7   0  38     1402.87     1379.62     64.39 o 
   8   0  38      957.90     1088.35     78.80 o 
   9   0  38      155.52      180.07     66.26 o 
   1   1  38     1290.97     1544.27     48.24 o 
   2   1  38      105.22      166.48     20.11 o 
   3   1  38      329.36      484.03     24.27 o 
   4   1  38      416.87      461.96     26.14 o 
   5   1  38      480.29      518.65     27.54 o 
   6   1  38       54.06       24.62     24.70 o 
   7   1  38     1284.42     1302.39     55.97 o 
   8   1  38       39.62       56.46     56.51 o 
   0   2  38      835.26     1110.79     47.86 o 
   1   2  38        0.09      -17.03     19.29 o 
   2   2  38     3234.56     3111.70     51.89 o 
   3   2  38        8.83       -2.06     19.46 o 
   4   2  38      987.22     1021.58     37.03 o 
   5   2  38      201.66      203.12     27.20 o 
   6   2  38     1230.71     1228.03     42.61 o 
   7   2  38      487.38      554.10     38.42 o 
   8   2  38     1100.73     1057.17     54.19 o 
   1   3  38      564.52      705.76     36.10 o 
   2   3  38      430.56      426.39     31.22 o 
   3   3  38      592.79      698.86     32.21 o 
   4   3  38      830.53      823.10     38.96 o 
   5   3  38       72.38       83.58     37.06 o 
   6   3  38      201.34      217.26     32.44 o 
   7   3  38       59.36       70.57     31.40 o 
   8   3  38      142.42      149.00     38.71 o 
   0   4  38      898.06      871.65     54.51 o 
   1   4  38      111.73      107.15     26.03 o 
   2   4  38      670.09      695.36     35.22 o 
   3   4  38        0.01       40.38     26.20 o 
   4   4  38      714.57      699.53     37.44 o 
   5   4  38       49.15       57.25     28.68 o 
   6   4  38      430.02      443.69     41.91 o 
   7   4  38       15.49        1.99     43.14 o 
   1   5  38     2332.64     2197.35     55.75 o 
   2   5  38       29.69      -29.39     24.32 o 
   3   5  38     1226.85     1225.34     46.25 o 
   4   5  38      283.29      266.51     32.59 o 
   5   5  38     1540.25     1624.86     62.83 o 
   6   5  38       32.86       30.63     38.01 o 
   7   5  38     1043.78      979.94     55.66 o 
   0   6  38     2023.31     1892.58    111.08 o 
   1   6  38        0.60      -17.53     24.86 o 
   2   6  38     1217.21     1192.53     52.09 o 
   3   6  38       24.02       45.50     35.78 o 
   4   6  38     1454.49     1355.17     51.43 o 
   5   6  38        4.68       14.68     31.44 o 
   1   7  38      691.05      709.44     39.96 o 
   2   7  38        5.15       22.51     33.24 o 
   3   7  38      518.33      561.13     71.97 o 
   4   7  38        5.82       -8.87     36.25 o 
   1   1  39     8472.88     8378.57    133.75 o 
   2   1  39      595.67      621.13     26.19 o 
   3   1  39     5098.22     5021.44     70.82 o 
   4   1  39       30.91        3.19     20.41 o 
   5   1  39     3550.37     3406.97     56.50 o 
   6   1  39        1.67       35.24     25.95 o 
   7   1  39     1967.83     1972.94     68.84 o 
   8   1  39       25.11       93.12     39.68 o 
   0   2  39     7034.13     7060.87    166.87 o 
   1   2  39       76.02       73.62     22.40 o 
   2   2  39     7869.97     7537.70    101.07 o 
   3   2  39       30.98       52.19     20.73 o 
   4   2  39     6281.23     6184.32     91.13 o 
   5   2  39       17.68       -4.42     24.53 o 
   6   2  39     3696.69     3552.81     68.06 o 
   7   2  39        6.92        1.04     30.52 o 
   8   2  39     1666.12     1753.56     68.59 o 
   1   3  39     2033.35     1886.38     49.66 o 
   2   3  39      274.89      334.08     30.21 o 
   3   3  39      727.91      662.97     34.52 o 
   4   3  39       25.22       76.09     36.20 o 
   5   3  39      851.06      834.93     40.89 o 
   6   3  39        8.82       -3.96     31.76 o 
   7   3  39      339.48      369.34     36.06 o 
   8   3  39       67.02       65.15     51.39 o 
   0   4  39      245.76      218.89     40.90 o 
   1   4  39       72.15       93.28     24.80 o 
   2   4  39       29.83       52.33     29.87 o 
   3   4  39        1.25        9.30     26.08 o 
   4   4  39       17.31        6.16     31.99 o 
   5   4  39       93.77       94.41     29.73 o 
   6   4  39        6.14        0.59     28.63 o 
   7   4  39        5.68       -7.24     36.13 o 
   1   5  39       13.12       -1.16     24.37 o 
   2   5  39       23.52       44.41     26.34 o 
   3   5  39       11.68       62.31     31.68 o 
   4   5  39      130.72      159.57     31.61 o 
   5   5  39       12.52      117.23     31.33 o 
   6   5  39       21.72       -5.69     31.42 o 
   0   6  39      336.40      535.22     52.97 o 
   1   6  39        1.53       -3.19     35.80 o 
   2   6  39      427.35      492.14     48.49 o 
   3   6  39      145.65      155.97     40.68 o 
   4   6  39      542.64      727.42     58.19 o 
   5   6  39       24.80       29.62     35.25 o 
   1   7  39      140.18      125.09     34.81 o 
   2   7  39       18.18       -6.07     34.77 o 
   3   7  39       69.73       35.71     53.20 o 
   0   0  40       91.62      213.67     58.44 o 
   1   0  40       11.21       -9.69     35.97 o 
   2   0  40     3204.93     2970.76     80.66 o 
   3   0  40       72.49       76.37     26.72 o 
   4   0  40      495.06      486.72     37.78 o 
   5   0  40       11.28       -2.75     31.51 o 
   6   0  40       72.55      105.55     33.57 o 
   7   0  40       44.08       49.87     39.31 o 
   8   0  40      816.98      983.29     81.42 o 
   1   1  40      783.61      920.95     40.92 o 
   2   1  40       46.80       57.34     26.07 o 
   3   1  40     1550.97     1470.50     42.89 o 
   4   1  40       52.36       29.06     20.49 o 
   5   1  40     1994.49     1878.54     42.75 o 
   6   1  40        3.57       46.09     27.68 o 
   7   1  40     1113.41     1168.32     48.81 o 
   8   1  40       22.14      -25.86     37.33 o 
   0   2  40      382.66      442.42     60.62 o 
   1   2  40       64.05       44.44     23.59 o 
   2   2  40     1461.73     1550.61     41.43 o 
   3   2  40       32.65       24.56     20.89 o 
   4   2  40     1875.45     1853.23     47.93 o 
   5   2  40       66.12      110.47     28.98 o 
   6   2  40     1091.99     1185.90     43.00 o 
   7   2  40       80.68       82.91     29.34 o 
   8   2  40      424.05      490.20     84.64 o 
   1   3  40     1385.62     1390.04     66.26 o 
   2   3  40      372.90      337.15     30.14 o 
   3   3  40      119.86      168.48     26.33 o 
   4   3  40      179.54      169.18     31.27 o 
   5   3  40       22.83       40.61     28.19 o 
   6   3  40      286.65      242.88     32.71 o 
   7   3  40       70.92      125.33     34.76 o 
   0   4  40     1580.72     1624.26    136.88 o 
   1   4  40       59.89      108.38     32.84 o 
   2   4  40      282.25      326.58     35.00 o 
   3   4  40       11.86      -15.15     30.42 o 
   4   4  40      414.70      404.06     34.45 o 
   5   4  40        1.42      -20.39     53.44 o 
   6   4  40      277.55      368.58     36.86 o 
   7   4  40       20.33       20.30     37.83 o 
   1   5  40     2200.91     2154.03     55.22 o 
   2   5  40       82.89      104.77     28.53 o 
   3   5  40     2063.72     1974.58    104.22 o 
   4   5  40       74.71       13.60     28.82 o 
   5   5  40     1449.03     1411.26     52.78 o 
   6   5  40      151.56      237.84     38.68 o 
   0   6  40     2030.14     2051.51     86.53 o 
   1   6  40       24.49      -10.66     26.16 o 
   2   6  40     1573.80     1594.18     59.44 o 
   3   6  40       66.59       51.91     34.93 o 
   4   6  40     2170.59     2222.18     63.86 o 
   5   6  40      227.89      199.11     36.23 o 
   1   7  40      814.86      869.35     43.48 o 
   2   7  40        4.11        1.41     33.94 o 
   3   7  40      529.82      573.01     48.38 o 
   1   1  41        5.08      138.24     27.95 o 
   2   1  41      166.54      146.31     25.54 o 
   3   1  41       42.22       98.35     21.40 o 
   4   1  41        5.36      -41.07     27.38 o 
   5   1  41      139.85      201.19     24.25 o 
   6   1  41      445.37      401.35     33.47 o 
   7   1  41       96.14      226.82     35.47 o 
   8   1  41      110.58       74.03     34.75 o 
   0   2  41     1403.58     1378.39     68.92 o 
   1   2  41      124.24       99.33     28.60 o 
   2   2  41      679.90      733.51     36.64 o 
   3   2  41      185.08      191.64     25.79 o 
   4   2  41      332.04      334.65     29.88 o 
   5   2  41      415.18      377.08     33.85 o 
   6   2  41      548.28      530.38     34.62 o 
   7   2  41       49.62       53.85     30.07 o 
   1   3  41     3033.13     3117.71     70.99 o 
   2   3  41        0.01      -23.10     24.38 o 
   3   3  41     2525.98     2557.12     60.83 o 
   4   3  41        5.15        0.61     25.25 o 
   5   3  41     2300.06     2312.22     64.64 o 
   6   3  41       56.34       69.30     30.06 o 
   7   3  41     1601.77     1559.10     51.06 o 
   0   4  41     6551.26     6330.11    157.54 o 
   1   4  41       94.75      129.63     44.77 o 
   2   4  41     6037.37     5704.61    107.33 o 
   3   4  41      144.56      149.12     41.31 o 
   4   4  41     2865.82     2910.10     92.41 o 
   5   4  41       15.91       13.57     28.43 o 
   6   4  41     1571.86     1525.91     54.33 o 
   1   5  41      720.79      804.23     41.70 o 
   2   5  41       34.69       11.27     30.61 o 
   3   5  41      540.93      586.43     46.68 o 
   4   5  41        0.16      -43.27     28.85 o 
   5   5  41      643.01      818.79     47.23 o 
   6   5  41        6.58       -4.00     33.01 o 
   0   6  41      557.29      608.84     56.37 o 
   1   6  41       12.51      -14.25     28.18 o 
   2   6  41      137.57      171.65     35.91 o 
   3   6  41        7.19      -15.27     38.40 o 
   4   6  41        6.32       -6.58     60.95 o 
   1   7  41      508.63      579.65     39.56 o 
   2   7  41        0.21      -35.91     32.59 o 
   0   0  42     7097.91     6620.59    229.00 o 
   1   0  42       60.32       93.52     37.36 o 
   2   0  42     8282.23     8114.60    217.29 o 
   3   0  42      246.07      333.04     37.30 o 
   4   0  42     5872.29     5697.88    106.00 o 
   5   0  42        1.13       12.15     31.22 o 
   6   0  42     4833.72     4632.99     98.98 o 
   7   0  42        6.22      -35.60     41.29 o 
   1   1  42     6417.73     6140.67    108.48 o 
   2   1  42       45.05       43.57     28.33 o 
   3   1  42     4576.15     4382.56     65.98 o 
   4   1  42      124.22      115.45     23.61 o 
   5   1  42     3291.08     3332.18     57.59 o 
   6   1  42       32.40       33.15     26.73 o 
   7   1  42     2315.97     2453.66     66.56 o 
   0   2  42      113.84      163.67     41.20 o 
   1   2  42       81.83       84.19     27.50 o 
   2   2  42       30.28      102.72     26.66 o 
   3   2  42       59.39       47.79     27.19 o 
   4   2  42      122.60      122.63     26.28 o 
   5   2  42        8.09        1.41     42.40 o 
   6   2  42        8.24        9.22     27.61 o 
   7   2  42      262.94      257.71     33.35 o 
   1   3  42     1805.67     1847.37     65.18 o 
   2   3  42       72.49       61.32     24.95 o 
   3   3  42      980.01     1111.31     43.48 o 
   4   3  42       66.55       74.71     27.74 o 
   5   3  42     1078.70     1068.62     44.72 o 
   6   3  42       28.26       -6.77     32.32 o 
   7   3  42      223.28      207.30     37.17 o 
   0   4  42      201.32      277.54     43.16 o 
   1   4  42       18.53       15.84     31.92 o 
   2   4  42        1.08       50.87     29.76 o 
   3   4  42        1.26      -23.81     29.77 o 
   4   4  42      409.56      510.29     37.62 o 
   5   4  42       80.96      139.75     31.84 o 
   6   4  42      583.97      634.30     43.03 o 
   1   5  42       37.54        9.59     27.38 o 
   2   5  42       19.91      -14.46     49.95 o 
   3   5  42      270.49      303.16     37.75 o 
   4   5  42      125.57       92.12     37.40 o 
   5   5  42        2.48      -14.40     31.67 o 
   0   6  42      335.78      264.54     48.31 o 
   1   6  42       34.34       34.25     38.45 o 
   2   6  42       21.86        7.61     36.25 o 
   3   6  42        5.61       46.80     36.14 o 
   4   6  42      143.21      166.46     44.30 o 
   1   1  43      461.37      578.70     36.26 o 
   2   1  43       92.57      102.31     29.18 o 
   3   1  43     1228.27     1233.44     40.08 o 
   4   1  43        6.44      -22.95     21.74 o 
   5   1  43      127.56      176.35     29.15 o 
   6   1  43        4.98       -2.46     27.48 o 
   7   1  43      409.72      522.16     43.80 o 
   0   2  43     2402.16     2308.15     85.72 o 
   1   2  43      145.83       93.74     29.04 o 
   2   2  43     1583.13     1595.40     52.51 o 
   3   2  43      115.22      171.26     35.53 o 
   4   2  43     1463.09     1346.90     43.31 o 
   5   2  43       58.21       38.31     27.19 o 
   6   2  43      829.92      815.76     43.16 o 
   7   2  43      133.66      112.88     47.28 o 
   1   3  43      665.55      702.90     44.09 o 
   2   3  43       11.11        7.33     27.99 o 
   3   3  43     1485.36     1539.78     50.37 o 
   4   3  43       19.45       10.43     25.68 o 
   5   3  43     1239.45     1176.81     55.88 o 
   6   3  43      141.76      135.23     32.88 o 
   0   4  43      916.73      813.13    129.63 o 
   1   4  43      137.89      149.26     35.40 o 
   2   4  43      877.58      855.50     46.13 o 
   3   4  43      273.75      280.55     36.17 o 
   4   4  43      377.60      364.89     40.83 o 
   5   4  43      113.75       87.34     32.56 o 
   6   4  43      202.42      162.00     36.04 o 
   1   5  43      386.48      532.32     44.72 o 
   2   5  43        3.88      -46.36     30.91 o 
   3   5  43      731.53      747.85     47.59 o 
   4   5  43        4.81      -20.23     33.49 o 
   5   5  43      711.87      766.99     46.81 o 
   0   6  43       32.38       15.93     57.10 o 
   1   6  43       76.44       32.00     30.96 o 
   2   6  43        0.13      -60.44     40.29 o 
   3   6  43       30.50      -18.17     36.65 o 
   0   0  44      333.68      379.46     66.32 o 
   1   0  44        0.56       -4.57     34.80 o 
   2   0  44      550.42      625.06     55.12 o 
   3   0  44        0.47      -12.37     40.52 o 
   4   0  44      216.56      290.45     87.51 o 
   5   0  44       88.94      113.20     34.78 o 
   6   0  44      192.04      213.81     38.65 o 
   7   0  44        6.59       -5.08     53.78 o 
   1   1  44      464.94      566.80     37.55 o 
   2   1  44       28.70        1.12     26.70 o 
   3   1  44      666.56      760.52     36.82 o 
   4   1  44       47.51       47.66     22.30 o 
   5   1  44      152.45      149.02     29.08 o 
   6   1  44        0.95       14.48     29.63 o 
   7   1  44      479.56      573.81     42.84 o 
   0   2  44     2759.24     2913.06     97.28 o 
   1   2  44       55.91       13.00     35.82 o 
   2   2  44     2165.35     2288.39     63.07 o 
   3   2  44       49.47       54.42     28.18 o 
   4   2  44     2048.16     2089.35     61.90 o 
   5   2  44        1.85       31.73     27.59 o 
   6   2  44     2190.21     2247.49     63.82 o 
   1   3  44      652.10      727.17     50.16 o 
   2   3  44       42.66       14.32     28.28 o 
   3   3  44     1030.14     1168.80     45.64 o 
   4   3  44       55.46       39.13     31.39 o 
   5   3  44      239.80      368.22     37.15 o 
   6   3  44       54.36       16.44     32.34 o 
   0   4  44      425.75      532.62     78.55 o 
   1   4  44        5.78       30.18     30.81 o 
   2   4  44      191.27      201.39     35.78 o 
   3   4  44       59.71       62.61     33.11 o 
   4   4  44      331.42      291.03     40.13 o 
   5   4  44       77.88       55.70     32.53 o 
   1   5  44     4158.34     3987.28    100.78 o 
   2   5  44        9.17      -46.36     34.35 o 
   3   5  44     2720.19     2782.22     77.56 o 
   4   5  44       65.31       22.25     41.67 o 
   0   6  44     3137.64     3312.09    198.85 o 
   1   6  44        2.07       35.86     40.98 o 
   2   6  44     1959.57     1966.80     75.80 o 
   1   1  45     1963.87     2031.14     59.38 o 
   2   1  45      134.59      104.19     31.44 o 
   3   1  45     2730.55     2684.82    103.44 o 
   4   1  45      151.90      166.46     25.09 o 
   5   1  45     1365.68     1403.12     46.75 o 
   6   1  45      171.85      225.17     35.38 o 
   0   2  45     4249.76     4186.55    122.28 o 
   1   2  45      105.51       98.67     30.48 o 
   2   2  45     2214.89     2238.12     74.30 o 
   3   2  45      204.54      258.00     49.36 o 
   4   2  45     1881.11     1913.54     60.09 o 
   5   2  45      261.69      296.65     32.36 o 
   6   2  45     1733.99     1727.05     58.69 o 
   1   3  45      582.26      575.04     77.02 o 
   2   3  45       30.06       42.40     29.64 o 
   3   3  45      545.40      499.97     36.63 o 
   4   3  45        3.44      -16.69     29.24 o 
   5   3  45      856.67      894.78     45.13 o 
   6   3  45       10.23        5.51     33.31 o 
   0   4  45       36.81      145.69     66.32 o 
   1   4  45        6.77      -10.42     32.89 o 
   2   4  45      192.75      250.16     39.21 o 
   3   4  45       14.63       -6.77     31.63 o 
   4   4  45       46.68       18.38     35.38 o 
   5   4  45        7.82       -3.89     36.56 o 
   1   5  45      331.85      348.35     42.00 o 
   2   5  45       77.99       19.00     36.46 o 
   3   5  45      209.34      164.71     39.14 o 
   4   5  45        6.53      -33.40     36.19 o 
   0   6  45      233.70      332.44     55.71 o 
   1   6  45        3.90       19.66     37.77 o 
   0   0  46     3509.12     3256.41    146.11 o 
   1   0  46       21.21       58.05     40.62 o 
   2   0  46     5591.63     5167.24    141.77 o 
   3   0  46      164.94      290.21     62.59 o 
   4   0  46     3954.96     3631.80     97.22 o 
   5   0  46      136.95       99.80     41.39 o 
   6   0  46     3218.06     3217.56     85.24 o 
   1   1  46     2408.45     2351.55     64.15 o 
   2   1  46       24.62       21.79     29.33 o 
   3   1  46     2005.18     1907.08     59.78 o 
   4   1  46       89.87      149.20     32.52 o 
   5   1  46      766.96      760.66     39.21 o 
   6   1  46      122.86      159.53     36.47 o 
   0   2  46       55.46      144.35     45.57 o 
   1   2  46        6.86      -32.45     28.36 o 
   2   2  46        1.78      -16.35     34.14 o 
   3   2  46        1.78       19.82     37.32 o 
   4   2  46        1.69       -0.29     29.00 o 
   5   2  46       38.40       40.53     28.54 o 
   6   2  46       76.96       73.06     42.81 o 
   1   3  46      605.40      669.97     59.64 o 
   2   3  46      229.34      191.03     41.24 o 
   3   3  46       55.53      104.48     33.94 o 
   4   3  46      109.68       54.13     31.79 o 
   5   3  46      472.89      507.10     40.02 o 
   0   4  46      223.74      198.33     69.22 o 
   1   4  46       27.12      -66.84     44.56 o 
   2   4  46      293.97      377.71     43.18 o 
   3   4  46       52.13       45.67     36.88 o 
   4   4  46      195.64      253.16     41.33 o 
   1   5  46       91.80      131.95     38.93 o 
   2   5  46       13.94      -14.91     36.14 o 
   3   5  46      215.92      294.19     41.84 o 
   1   1  47       71.21      101.90     34.79 o 
   2   1  47        4.22      -41.06     27.37 o 
   3   1  47        7.06       58.46     35.24 o 
   4   1  47       84.25       22.34     32.88 o 
   5   1  47       35.70       38.16     36.30 o 
   6   1  47        5.37       31.14     33.70 o 
   0   2  47        5.02       -4.18     58.24 o 
   1   2  47        0.56      -24.39     28.82 o 
   2   2  47       33.51      -34.70     34.92 o 
   3   2  47        4.02        9.79     38.48 o 
   4   2  47       18.42        1.50     29.30 o 
   5   2  47        2.69       26.77     34.11 o 
   1   3  47     3020.36     2865.08    104.56 o 
   2   3  47        4.07      -45.36     34.43 o 
   3   3  47     1957.45     1922.78    128.39 o 
   4   3  47        0.66       21.77     31.68 o 
   5   3  47     1600.13     1589.19     63.43 o 
   0   4  47     2196.09     2212.94    132.64 o 
   1   4  47       62.38       36.61     43.63 o 
   2   4  47     3501.52     3413.12     94.96 o 
   3   4  47      110.99      114.09     39.91 o 
   4   4  47     3282.87     3380.10     87.43 o 
   1   5  47      925.81      955.01     58.18 o 
   2   5  47        5.08        6.89     36.64 o 
   0   0  48     1731.53     1605.93    112.33 o 
   1   0  48        0.06      -13.60     37.59 o 
   2   0  48     3211.02     3175.59    191.60 o 
   3   0  48        4.79      -57.59     38.39 o 
   4   0  48     1590.26     1601.15     84.74 o 
   5   0  48        4.31       37.89     49.43 o 
   1   1  48     1493.02     1468.31     68.98 o 
   2   1  48       31.73       24.17     32.46 o 
   3   1  48     1252.89     1228.50     52.82 o 
   4   1  48       74.56       98.65     43.03 o 
   5   1  48     1357.76     1357.07     53.26 o 
   0   2  48      237.65      368.18     54.07 o 
   1   2  48        0.58        8.29     40.17 o 
   2   2  48       40.58       85.78     39.18 o 
   3   2  48      284.57      162.34     57.33 o 
   4   2  48       14.97       65.34     41.19 o 
   5   2  48       68.89        9.87     33.28 o 
   1   3  48       12.76       32.54     44.98 o 
   2   3  48       12.89      -45.30     35.33 o 
   3   3  48       41.56       13.53     41.40 o 
   4   3  48        7.84      -14.59     36.63 o 
   0   4  48      274.76      410.34     77.51 o 
   1   4  48        7.83      -17.29     42.93 o 
   2   4  48      285.71      344.04     63.93 o 
   3   4  48        0.13        3.68     38.70 o 
   1   1  49     1953.07     1987.06     62.21 o 
   2   1  49        8.74      -45.40     30.27 o 
   3   1  49     2097.17     2075.88     65.50 o 
   4   1  49       56.98       96.22     43.92 o 
   5   1  49     1331.74     1368.32     61.12 o 
   0   2  49     3082.26     3000.52    190.35 o 
   1   2  49        0.82       33.09     43.46 o 
   2   2  49     2630.92     2428.08     88.81 o 
   3   2  49        0.73       42.17     41.79 o 
   4   2  49     2241.27     2282.07     85.84 o 
   1   3  49      524.11      561.23     61.44 o 
   2   3  49       20.19      -42.59     76.27 o 
   3   3  49      143.86      229.14     45.57 o 
   0   4  49       25.79      -15.34     67.35 o 
   1   4  49       17.91       82.35     50.62 o 
   2   4  49      106.84       73.21     53.34 o 
   0   0  50      111.37      113.36     70.88 o 
   1   0  50        5.78      -41.56     66.32 o 
   2   0  50      319.59      358.50     75.23 o 
   3   0  50        0.17      -18.23     46.25 o 
   4   0  50      139.89      201.63     96.58 o 
   1   1  50      367.22      399.00     38.76 o 
   2   1  50        0.12      -41.78     32.18 o 
   3   1  50      310.83      343.24     39.26 o 
   4   1  50       38.14      -23.66     59.89 o 
   0   2  50     1832.66     2082.32    126.11 o 
   1   2  50      118.89      128.36     42.17 o 
   2   2  50     1797.14     1839.85     73.78 o 
   3   2  50       12.92       -3.57     42.28 o 
   4   2  50      585.26      617.93     58.28 o 
   1   3  50      131.71      224.71     81.24 o 
   2   3  50        0.16       61.78     68.39 o 
   3   3  50      626.11      680.86     69.33 o 
   0   4  50      218.34      140.10     76.47 o 
   1   1  51       12.55       67.25     32.46 o 
   2   1  51       10.11       -4.19     33.01 o 
   3   1  51      245.88      284.98     64.68 o 
   0   2  51      463.41      588.41    127.56 o 
   1   2  51        0.03      -55.44     36.96 o 
   2   2  51      354.47      389.74     48.96 o 
   3   2  51        0.34      -62.38     41.58 o 
   1   3  51     1322.56     1437.26     89.32 o 
   0   0  52     3684.12     3696.18    174.08 o 
   1   0  52        2.00        6.78     69.43 o 
   2   0  52     3916.59     3562.73    142.58 o 
   3   0  52        1.51       -8.84     48.89 o 
   1   1  52     1843.24     1777.85     62.63 o 
   2   1  52       12.83      -24.25     38.47 o 
   0   2  52        5.47       12.43     67.15 o 
   1   2  52       45.96       35.66     38.96 o 
   2   2  52        9.78       88.33     43.20 o 
   1   1  53        5.80       25.01     36.01 o 
                                                 
